# Supplementary material for: A stress-dependent TDP-43 SUMOylation program preserves neuronal function
Source: Mol Neurodegener. 2025 Mar 28;20:38. doi: 10.1186/s13024-025-00826-z (PMC11951803; doi:10.1186/s13024-025-00826-z)
Supplement: Supplementary file 3 — Supplementary Material 3. [file 13024_2025_826_MOESM3_ESM.xlsx]

## Sheet: Overview
Sheet Number	Data Analyzed	Age	N (Wild Type)	N (K408R/K408R)	Sheet Number	Statistical Test	Post Hoc
Sheet 1	Cumulative Barbering (Females)	3-18wk			Sheet 1	2 Way ANOVA	Tukey's
Sheet 2	Development Weight (Males)	P10-11	13	21	Sheet 2	Unpaired T-test	NA
Sheet 3	Development Weight (Females)	P10-11	13	15	Sheet 3	Mann-Whitney Test	NA
Sheet 4	Development Weight (All)	P10-11	26	36	Sheet 4	Mann-Whitney Test	NA
Sheet 5	Development Wire Hang (Males)	P10-11	13	21	Sheet 5	Mann-Whitney Test	NA
Sheet 6	Development Wire Hang (Females)	P10-11	13	15	Sheet 6	Mann-Whitney Test	NA
Sheet 7	Development Wire Hang (All)	P10-11	26	36	Sheet 7	Mann-Whitney Test	NA
Sheet 8	Open Field Distance Traveled (Males)	2MO	14	15	Sheet 8	Mixed-Effects Model (REML)	Tukey's
		9MO	14	15		Mixed-Effects Model (REML)	Tukey's
		16MO	12	12		Mixed-Effects Model (REML)	Tukey's
Sheet 9	Open Field Distance Traveled (Females)	2MO	15	15	Sheet 9	Mixed-Effects Model (REML)	Tukey's
		9MO	15	15		Mixed-Effects Model (REML)	Tukey's
		16MO	13	13		Mixed-Effects Model (REML)	Tukey's
Sheet 10	Open Field Distance Traveled (All)	2MO	29	30	Sheet 10	Mixed-Effects Model (REML)	Tukey's
		9MO	29	30		Mixed-Effects Model (REML)	Tukey's
		16MO	25	25		Mixed-Effects Model (REML)	Tukey's
Sheet 11	Open Field Time in Center (Males)	2MO	14	15	Sheet 11	Mixed-Effects Model (REML)	Tukey's
		9MO	14	15		Mixed-Effects Model (REML)	Tukey's
		16MO	12	12		Mixed-Effects Model (REML)	Tukey's
Sheet 12	Open Field Time in Center(Females)	2MO	15	15	Sheet 12	Mixed-Effects Model (REML)	Tukey's
		9MO	15	15		Mixed-Effects Model (REML)	Tukey's
		16MO	13	13		Mixed-Effects Model (REML)	Tukey's
Sheet 13	Open Field Distance Traveled (All)	2MO	29	30	Sheet 13	Mixed-Effects Model (REML)	Tukey's
		9MO	29	30		Mixed-Effects Model (REML)	Tukey's
		16MO	25	25		Mixed-Effects Model (REML)	Tukey's
Sheet 14	Nesting (Males)	2MO	14	15	Sheet 14	Mixed-Effects Model (REML)	Tukey's
		9MO	13	15		Mixed-Effects Model (REML)	Tukey's
		16MO	12	12		Mixed-Effects Model (REML)	Tukey's
Sheet 15	Nesting (Females)	2MO	15	15	Sheet 15	Mixed-Effects Model (REML)	Tukey's
		9MO	15	15		Mixed-Effects Model (REML)	Tukey's
		16MO	13	13		Mixed-Effects Model (REML)	Tukey's
Sheet 16	Nesting (All)	2MO	29	30	Sheet 16	Mixed-Effects Model (REML)	Tukey's
		9MO	28	30		Mixed-Effects Model (REML)	Tukey's
		16MO	25	25		Mixed-Effects Model (REML)	Tukey's
Sheet 17	Y-Maze (Males)	2MO	14	15	Sheet 17	Mixed-Effects Model (REML)	Tukey's
		9MO	14	15		Mixed-Effects Model (REML)	Tukey's
		16MO	12	11		Mixed-Effects Model (REML)	Tukey's
Sheet 18	Y-Maze (Females)	2MO	15	15	Sheet 18	Mixed-Effects Model (REML)	Tukey's
		9MO	13	14		Mixed-Effects Model (REML)	Tukey's
		16MO	13	13		Mixed-Effects Model (REML)	Tukey's
Sheet 19	Y-Maze (All)	2MO	29	30	Sheet 19	Mixed-Effects Model (REML)	Tukey's
		9MO	27	29		Mixed-Effects Model (REML)	Tukey's
		16MO	25	24		Mixed-Effects Model (REML)	Tukey's
Sheet 20	Marble Burrying (Males)	2MO	14	15	Sheet 20	Mixed-Effects Model (REML)	Tukey's
		9MO	14	15		Mixed-Effects Model (REML)	Tukey's
		16MO	12	12		Mixed-Effects Model (REML)	Tukey's
Sheet 21	Marble Burrying (Females)	2MO	15	15	Sheet 21	Mixed-Effects Model (REML)	Tukey's
		9MO	14	15		Mixed-Effects Model (REML)	Tukey's
		16MO	13	13		Mixed-Effects Model (REML)	Tukey's
Sheet 22	Marble Burrying (All)	2MO	29	30	Sheet 22	Mixed-Effects Model (REML)	Tukey's
		9MO	28	30		Mixed-Effects Model (REML)	Tukey's
		16MO	25	25		Mixed-Effects Model (REML)	Tukey's
Sheet 23	Hanging Wire (Males)	2MO	14	15	Sheet 23	Mixed-Effects Model (REML)	Tukey's
		9MO	14	15		Mixed-Effects Model (REML)	Tukey's
		16MO	12	12		Mixed-Effects Model (REML)	Tukey's
Sheet 24	Hanging Wire (Females)	2MO	15	15	Sheet 24	Mixed-Effects Model (REML)	Tukey's
		9MO	14	14		Mixed-Effects Model (REML)	Tukey's
		16MO	10	12		Mixed-Effects Model (REML)	Tukey's
Sheet 25	Hanging Wire (All)	2MO	29	30	Sheet 25	Mixed-Effects Model (REML)	Tukey's
		9MO	28	29		Mixed-Effects Model (REML)	Tukey's
		16MO	22	24		Mixed-Effects Model (REML)	Tukey's
Sheet 26	Grip Strength (Males)	2MO	14	15	Sheet 26	Mixed-Effects Model (REML)	Tukey's
		9MO	14	15		Mixed-Effects Model (REML)	Tukey's
		16MO	12	12		Mixed-Effects Model (REML)	Tukey's
Sheet 27	Grip Strength (Females)	2MO	15	15	Sheet 27	Mixed-Effects Model (REML)	Tukey's
		9MO	14	14		Mixed-Effects Model (REML)	Tukey's
		16MO	13	13		Mixed-Effects Model (REML)	Tukey's
Sheet 28	Grip Strength (All)	2MO	29	30	Sheet 28	Mixed-Effects Model (REML)	Tukey's
		9MO	28	29		Mixed-Effects Model (REML)	Tukey's
		16MO	25	25		Mixed-Effects Model (REML)	Tukey's
Sheet 29	Light/Dark Box (Males)	2MO	14	15	Sheet 29	Mixed-Effects Model (REML)	Tukey's
		9MO	13	14		Mixed-Effects Model (REML)	Tukey's
		16MO	12	14		Mixed-Effects Model (REML)	Tukey's
Sheet 30	Light/Dark Box (Females)	2MO	15	15	Sheet 30	Mixed-Effects Model (REML)	Tukey's
		9MO	13	14		Mixed-Effects Model (REML)	Tukey's
		16MO	13	13		Mixed-Effects Model (REML)	Tukey's
Sheet 31	Light/Dark Box (All)	2MO	29	30	Sheet 31	Mixed-Effects Model (REML)	Tukey's
		9MO	26	28		Mixed-Effects Model (REML)	Tukey's
		16MO	25	27		Mixed-Effects Model (REML)	Tukey's
Sheet 32	Tail Suspension (Males)	2MO	14	15	Sheet 32	Mixed-Effects Model (REML)	Tukey's
		9MO	13	15		Mixed-Effects Model (REML)	Tukey's
		16MO	11	12		Mixed-Effects Model (REML)	Tukey's
Sheet 33	Tail Suspension (Females)	2MO	15	15	Sheet 33	Mixed-Effects Model (REML)	Tukey's
		9MO	14	15		Mixed-Effects Model (REML)	Tukey's
		16MO	12	13		Mixed-Effects Model (REML)	Tukey's
Sheet 34	Tail Suspension (All)	2MO	29	30	Sheet 34	Mixed-Effects Model (REML)	Tukey's
		9MO	27	30		Mixed-Effects Model (REML)	Tukey's
		16MO	23	25		Mixed-Effects Model (REML)	Tukey's
Sheet 35	Social Interaction (Males)	2MO	14	15	Sheet 35	Mixed-Effects Model (REML)	Tukey's
		9MO	14	15		Mixed-Effects Model (REML)	Tukey's
		16MO	12	12		Mixed-Effects Model (REML)	Tukey's
Sheet 36	Social Interaction (Females)	2MO	15	15	Sheet 36	Mixed-Effects Model (REML)	Tukey's
		9MO	14	14		Mixed-Effects Model (REML)	Tukey's
		16MO	13	13		Mixed-Effects Model (REML)	Tukey's
Sheet 37	Social Interaction (All)	2MO	29	30	Sheet 37	Mixed-Effects Model (REML)	Tukey's
		9MO	28	29		Mixed-Effects Model (REML)	Tukey's
		16MO	25	25		Mixed-Effects Model (REML)	Tukey's
Sheet 38	Beam Break Normalized Ambulatory Activity (Males)	2MO	15	14	Sheet 38	2 Way ANOVA	Tukey's
Sheet 39	Beam Break Normalized Ambulatory Activity (Females)	2MO	14	15	Sheet 39	2 Way ANOVA	Tukey's
Sheet 40	Beam Break Normalized Ambulatory Activity (Females)	9MO	14	14	Sheet 40	2 Way ANOVA	Tukey's
Sheet 41	Beam Break Normalized Ambulatory Activity (Males)	9MO	14	15	Sheet 41	2 Way ANOVA	Tukey's
Sheet 42	Beam Break Normalized Ambulatory Activity (Females)	16MO	13	12	Sheet 42	2 Way ANOVA	Tukey's
Sheet 43	Beam Break Normalized Ambulatory Activity (Males)	16MO	11	12	Sheet 43	2 Way ANOVA	Tukey's
Sheet 44	Rotarod (Males)	2MO	14	15	Sheet 44	Mixed-Effects Model (REML)	Tukey's
Sheet 45	Rotarod (Females)	2MO	15	15	Sheet 45	Mixed-Effects Model (REML)	Tukey's
Sheet 46	Rotarod (All)	2MO	29	30	Sheet 46	Mixed-Effects Model (REML)	Tukey's
Sheet 47	Rotarod (Males)	9MO	14	15	Sheet 47	2 Way ANOVA	Dunnett's
Sheet 48	Rotarod (Females)	9MO	14	14	Sheet 48	2 Way ANOVA	Dunnett's
Sheet 49	Rotarod (All)	9MO	29	30	Sheet 49	2 Way ANOVA	Dunnett's
Sheet 50	Rotarod (Males)	16MO	12	12	Sheet 50	Mixed-Effects Model (REML)	Tukey's
Sheet 51	Rotarod (Females)	16MO	12	12	Sheet 51	Mixed-Effects Model (REML)	Tukey's
Sheet 52	Rotarod (All)	16MO	24	24	Sheet 52	Mixed-Effects Model (REML)	Tukey's
Sheet 53	Tube Test (All, Males, and Females)	16MO			Sheet 53	O. vs E.	NA
Sheet 54	Hindlimb Clasping (Males)	3-65wk	14	15	Sheet 54	Mixed-Effects Model (REML)	NA
Sheet 55	Hindlimb Clasping (Females)	3-65wk	14	14	Sheet 55	Mixed-Effects Model (REML)	NA
Sheet 56	Weight (Males)	3-65wk	14	15	Sheet 56	Mixed-Effects Model (REML)	Tukey's
Sheet 57	Weight (Females)	3-65wk	14	14	Sheet 57	Mixed-Effects Model (REML)	Tukey's

## Sheet: Sheet 1
Weeks	WT	K408R/K408R
5	0	0
6	0	0
7	0	0
8	0	0
9	0	35.7143
10	0	35.7143
11	6.66667	35.7143
12	6.66667	35.7143
13	13.3333	35.7143
14	13.3333	57.1429
15	13.3333	57.1429
16	13.3333	57.1429
17	13.3333	57.1429
18	13.3333	57.1429
Table Analyzed	Cumulative barbering (Females)
Two-way ANOVA	Ordinary
Alpha	0.05
Source of Variation	% of total variation	P value	P value summary	Significant?
Row Factor	43.8	0.0571	ns	No
Column Factor	38.53	0.0001	***	Yes
ANOVA table	SS (Type III)	DF	MS	F (DFn, DFd)	P value
Row Factor	5587	13	429.8	F (13, 13) = 2.479	P=0.0571
Column Factor	4914	1	4914	F (1, 13) = 28.35	P=0.0001
Residual	2253	13	173.3
Difference between column means
Predicted (LS) mean of WT	6.667
Predicted (LS) mean of K408R/K408R	33.16
Difference between predicted means	-26.5
SE of difference	4.976
95% CI of difference	-37.25 to -15.75
Spearman's test for heteroscedasticity
Rs of predicted Y vs. |residual|	-0.2949
P value (one tailed)	0.0638
Passed (P > 0.05)?	Yes
Normality of Residuals
Test name	Statistics	P value	Passed normality test (alpha=0.05)?	P value summary
D'Agostino-Pearson omnibus (K2)	7.5	0.0235	No	*
Anderson-Darling (A2*)	0.6912	0.0633	Yes	ns
Shapiro-Wilk (W)	0.916	0.0276	No	*
Kolmogorov-Smirnov (distance)	0.1497	0.1	Yes	ns
Data summary
Number of columns (Column Factor)	2
Number of rows (Row Factor)	14
Number of values	28
Compare cell means regardless of rows and columns
Number of families	1
Number of comparisons per family	378
Alpha	0.05
Tukey's multiple comparisons test	Predicted (LS) mean diff.	95.00% CI of diff.	Below threshold?	Summary	Adjusted P Value
Row 1:WT vs. Row 1:K408R/K408R	-26.5	-49.29 to -3.704	Yes	*	0.0159
Row 1:WT vs. Row 2:WT	0	-60.30 to 60.30	No	ns	>0.9999
Row 1:WT vs. Row 2:K408R/K408R	-26.5	-90.96 to 37.97	No	ns	0.9538
Row 1:WT vs. Row 3:WT	0	-60.30 to 60.30	No	ns	>0.9999
Row 1:WT vs. Row 3:K408R/K408R	-26.5	-90.96 to 37.97	No	ns	0.9538
Row 1:WT vs. Row 4:WT	0	-60.30 to 60.30	No	ns	>0.9999
Row 1:WT vs. Row 4:K408R/K408R	-26.5	-90.96 to 37.97	No	ns	0.9538
Row 1:WT vs. Row 5:WT	-17.86	-78.16 to 42.45	No	ns	0.9986
Row 1:WT vs. Row 5:K408R/K408R	-44.35	-108.8 to 20.11	No	ns	0.3777
Row 1:WT vs. Row 6:WT	-17.86	-78.16 to 42.45	No	ns	0.9986
Row 1:WT vs. Row 6:K408R/K408R	-44.35	-108.8 to 20.11	No	ns	0.3777
Row 1:WT vs. Row 7:WT	-21.19	-81.49 to 39.11	No	ns	0.9896
Row 1:WT vs. Row 7:K408R/K408R	-47.69	-112.2 to 16.78	No	ns	0.2813
Row 1:WT vs. Row 8:WT	-21.19	-81.49 to 39.11	No	ns	0.9896
Row 1:WT vs. Row 8:K408R/K408R	-47.69	-112.2 to 16.78	No	ns	0.2813
Row 1:WT vs. Row 9:WT	-24.52	-84.83 to 35.78	No	ns	0.9577
Row 1:WT vs. Row 9:K408R/K408R	-51.02	-115.5 to 13.45	No	ns	0.2048
Row 1:WT vs. Row 10:WT	-35.24	-95.54 to 25.07	No	ns	0.6196
Row 1:WT vs. Row 10:K408R/K408R	-61.73	-126.2 to 2.732	No	ns	0.0672
Row 1:WT vs. Row 11:WT	-35.24	-95.54 to 25.07	No	ns	0.6196
Row 1:WT vs. Row 11:K408R/K408R	-61.73	-126.2 to 2.732	No	ns	0.0672
Row 1:WT vs. Row 12:WT	-35.24	-95.54 to 25.07	No	ns	0.6196
Row 1:WT vs. Row 12:K408R/K408R	-61.73	-126.2 to 2.732	No	ns	0.0672
Row 1:WT vs. Row 13:WT	-35.24	-95.54 to 25.07	No	ns	0.6196
Row 1:WT vs. Row 13:K408R/K408R	-61.73	-126.2 to 2.732	No	ns	0.0672
Row 1:WT vs. Row 14:WT	-35.24	-95.54 to 25.07	No	ns	0.6196
Row 1:WT vs. Row 14:K408R/K408R	-61.73	-126.2 to 2.732	No	ns	0.0672
Row 1:K408R/K408R vs. Row 2:WT	26.5	-37.97 to 90.96	No	ns	0.9538
Row 1:K408R/K408R vs. Row 2:K408R/K408R	0	-60.30 to 60.30	No	ns	>0.9999
Row 1:K408R/K408R vs. Row 3:WT	26.5	-37.97 to 90.96	No	ns	0.9538
Row 1:K408R/K408R vs. Row 3:K408R/K408R	0	-60.30 to 60.30	No	ns	>0.9999
Row 1:K408R/K408R vs. Row 4:WT	26.5	-37.97 to 90.96	No	ns	0.9538
Row 1:K408R/K408R vs. Row 4:K408R/K408R	0	-60.30 to 60.30	No	ns	>0.9999
Row 1:K408R/K408R vs. Row 5:WT	8.639	-55.83 to 73.11	No	ns	>0.9999
Row 1:K408R/K408R vs. Row 5:K408R/K408R	-17.86	-78.16 to 42.45	No	ns	0.9986
Row 1:K408R/K408R vs. Row 6:WT	8.639	-55.83 to 73.11	No	ns	>0.9999
Row 1:K408R/K408R vs. Row 6:K408R/K408R	-17.86	-78.16 to 42.45	No	ns	0.9986
Row 1:K408R/K408R vs. Row 7:WT	5.306	-59.16 to 69.77	No	ns	>0.9999
Row 1:K408R/K408R vs. Row 7:K408R/K408R	-21.19	-81.49 to 39.11	No	ns	0.9896
Row 1:K408R/K408R vs. Row 8:WT	5.306	-59.16 to 69.77	No	ns	>0.9999
Row 1:K408R/K408R vs. Row 8:K408R/K408R	-21.19	-81.49 to 39.11	No	ns	0.9896
Row 1:K408R/K408R vs. Row 9:WT	1.973	-62.49 to 66.44	No	ns	>0.9999
Row 1:K408R/K408R vs. Row 9:K408R/K408R	-24.52	-84.83 to 35.78	No	ns	0.9577
Row 1:K408R/K408R vs. Row 10:WT	-8.741	-73.21 to 55.73	No	ns	>0.9999
Row 1:K408R/K408R vs. Row 10:K408R/K408R	-35.24	-95.54 to 25.07	No	ns	0.6196
Row 1:K408R/K408R vs. Row 11:WT	-8.741	-73.21 to 55.73	No	ns	>0.9999
Row 1:K408R/K408R vs. Row 11:K408R/K408R	-35.24	-95.54 to 25.07	No	ns	0.6196
Row 1:K408R/K408R vs. Row 12:WT	-8.741	-73.21 to 55.73	No	ns	>0.9999
Row 1:K408R/K408R vs. Row 12:K408R/K408R	-35.24	-95.54 to 25.07	No	ns	0.6196
Row 1:K408R/K408R vs. Row 13:WT	-8.741	-73.21 to 55.73	No	ns	>0.9999
Row 1:K408R/K408R vs. Row 13:K408R/K408R	-35.24	-95.54 to 25.07	No	ns	0.6196
Row 1:K408R/K408R vs. Row 14:WT	-8.741	-73.21 to 55.73	No	ns	>0.9999
Row 1:K408R/K408R vs. Row 14:K408R/K408R	-35.24	-95.54 to 25.07	No	ns	0.6196
Row 2:WT vs. Row 2:K408R/K408R	-26.5	-49.29 to -3.704	Yes	*	0.0159
Row 2:WT vs. Row 3:WT	0	-60.30 to 60.30	No	ns	>0.9999
Row 2:WT vs. Row 3:K408R/K408R	-26.5	-90.96 to 37.97	No	ns	0.9538
Row 2:WT vs. Row 4:WT	0	-60.30 to 60.30	No	ns	>0.9999
Row 2:WT vs. Row 4:K408R/K408R	-26.5	-90.96 to 37.97	No	ns	0.9538
Row 2:WT vs. Row 5:WT	-17.86	-78.16 to 42.45	No	ns	0.9986
Row 2:WT vs. Row 5:K408R/K408R	-44.35	-108.8 to 20.11	No	ns	0.3777
Row 2:WT vs. Row 6:WT	-17.86	-78.16 to 42.45	No	ns	0.9986
Row 2:WT vs. Row 6:K408R/K408R	-44.35	-108.8 to 20.11	No	ns	0.3777
Row 2:WT vs. Row 7:WT	-21.19	-81.49 to 39.11	No	ns	0.9896
Row 2:WT vs. Row 7:K408R/K408R	-47.69	-112.2 to 16.78	No	ns	0.2813
Row 2:WT vs. Row 8:WT	-21.19	-81.49 to 39.11	No	ns	0.9896
Row 2:WT vs. Row 8:K408R/K408R	-47.69	-112.2 to 16.78	No	ns	0.2813
Row 2:WT vs. Row 9:WT	-24.52	-84.83 to 35.78	No	ns	0.9577
Row 2:WT vs. Row 9:K408R/K408R	-51.02	-115.5 to 13.45	No	ns	0.2048
Row 2:WT vs. Row 10:WT	-35.24	-95.54 to 25.07	No	ns	0.6196
Row 2:WT vs. Row 10:K408R/K408R	-61.73	-126.2 to 2.732	No	ns	0.0672
Row 2:WT vs. Row 11:WT	-35.24	-95.54 to 25.07	No	ns	0.6196
Row 2:WT vs. Row 11:K408R/K408R	-61.73	-126.2 to 2.732	No	ns	0.0672
Row 2:WT vs. Row 12:WT	-35.24	-95.54 to 25.07	No	ns	0.6196
Row 2:WT vs. Row 12:K408R/K408R	-61.73	-126.2 to 2.732	No	ns	0.0672
Row 2:WT vs. Row 13:WT	-35.24	-95.54 to 25.07	No	ns	0.6196
Row 2:WT vs. Row 13:K408R/K408R	-61.73	-126.2 to 2.732	No	ns	0.0672
Row 2:WT vs. Row 14:WT	-35.24	-95.54 to 25.07	No	ns	0.6196
Row 2:WT vs. Row 14:K408R/K408R	-61.73	-126.2 to 2.732	No	ns	0.0672
Row 2:K408R/K408R vs. Row 3:WT	26.5	-37.97 to 90.96	No	ns	0.9538
Row 2:K408R/K408R vs. Row 3:K408R/K408R	0	-60.30 to 60.30	No	ns	>0.9999
Row 2:K408R/K408R vs. Row 4:WT	26.5	-37.97 to 90.96	No	ns	0.9538
Row 2:K408R/K408R vs. Row 4:K408R/K408R	0	-60.30 to 60.30	No	ns	>0.9999
Row 2:K408R/K408R vs. Row 5:WT	8.639	-55.83 to 73.11	No	ns	>0.9999
Row 2:K408R/K408R vs. Row 5:K408R/K408R	-17.86	-78.16 to 42.45	No	ns	0.9986
Row 2:K408R/K408R vs. Row 6:WT	8.639	-55.83 to 73.11	No	ns	>0.9999
Row 2:K408R/K408R vs. Row 6:K408R/K408R	-17.86	-78.16 to 42.45	No	ns	0.9986
Row 2:K408R/K408R vs. Row 7:WT	5.306	-59.16 to 69.77	No	ns	>0.9999
Row 2:K408R/K408R vs. Row 7:K408R/K408R	-21.19	-81.49 to 39.11	No	ns	0.9896
Row 2:K408R/K408R vs. Row 8:WT	5.306	-59.16 to 69.77	No	ns	>0.9999
Row 2:K408R/K408R vs. Row 8:K408R/K408R	-21.19	-81.49 to 39.11	No	ns	0.9896
Row 2:K408R/K408R vs. Row 9:WT	1.973	-62.49 to 66.44	No	ns	>0.9999
Row 2:K408R/K408R vs. Row 9:K408R/K408R	-24.52	-84.83 to 35.78	No	ns	0.9577
Row 2:K408R/K408R vs. Row 10:WT	-8.741	-73.21 to 55.73	No	ns	>0.9999
Row 2:K408R/K408R vs. Row 10:K408R/K408R	-35.24	-95.54 to 25.07	No	ns	0.6196
Row 2:K408R/K408R vs. Row 11:WT	-8.741	-73.21 to 55.73	No	ns	>0.9999
Row 2:K408R/K408R vs. Row 11:K408R/K408R	-35.24	-95.54 to 25.07	No	ns	0.6196
Row 2:K408R/K408R vs. Row 12:WT	-8.741	-73.21 to 55.73	No	ns	>0.9999
Row 2:K408R/K408R vs. Row 12:K408R/K408R	-35.24	-95.54 to 25.07	No	ns	0.6196
Row 2:K408R/K408R vs. Row 13:WT	-8.741	-73.21 to 55.73	No	ns	>0.9999
Row 2:K408R/K408R vs. Row 13:K408R/K408R	-35.24	-95.54 to 25.07	No	ns	0.6196
Row 2:K408R/K408R vs. Row 14:WT	-8.741	-73.21 to 55.73	No	ns	>0.9999
Row 2:K408R/K408R vs. Row 14:K408R/K408R	-35.24	-95.54 to 25.07	No	ns	0.6196
Row 3:WT vs. Row 3:K408R/K408R	-26.5	-49.29 to -3.704	Yes	*	0.0159
Row 3:WT vs. Row 4:WT	0	-60.30 to 60.30	No	ns	>0.9999
Row 3:WT vs. Row 4:K408R/K408R	-26.5	-90.96 to 37.97	No	ns	0.9538
Row 3:WT vs. Row 5:WT	-17.86	-78.16 to 42.45	No	ns	0.9986
Row 3:WT vs. Row 5:K408R/K408R	-44.35	-108.8 to 20.11	No	ns	0.3777
Row 3:WT vs. Row 6:WT	-17.86	-78.16 to 42.45	No	ns	0.9986
Row 3:WT vs. Row 6:K408R/K408R	-44.35	-108.8 to 20.11	No	ns	0.3777
Row 3:WT vs. Row 7:WT	-21.19	-81.49 to 39.11	No	ns	0.9896
Row 3:WT vs. Row 7:K408R/K408R	-47.69	-112.2 to 16.78	No	ns	0.2813
Row 3:WT vs. Row 8:WT	-21.19	-81.49 to 39.11	No	ns	0.9896
Row 3:WT vs. Row 8:K408R/K408R	-47.69	-112.2 to 16.78	No	ns	0.2813
Row 3:WT vs. Row 9:WT	-24.52	-84.83 to 35.78	No	ns	0.9577
Row 3:WT vs. Row 9:K408R/K408R	-51.02	-115.5 to 13.45	No	ns	0.2048
Row 3:WT vs. Row 10:WT	-35.24	-95.54 to 25.07	No	ns	0.6196
Row 3:WT vs. Row 10:K408R/K408R	-61.73	-126.2 to 2.732	No	ns	0.0672
Row 3:WT vs. Row 11:WT	-35.24	-95.54 to 25.07	No	ns	0.6196
Row 3:WT vs. Row 11:K408R/K408R	-61.73	-126.2 to 2.732	No	ns	0.0672
Row 3:WT vs. Row 12:WT	-35.24	-95.54 to 25.07	No	ns	0.6196
Row 3:WT vs. Row 12:K408R/K408R	-61.73	-126.2 to 2.732	No	ns	0.0672
Row 3:WT vs. Row 13:WT	-35.24	-95.54 to 25.07	No	ns	0.6196
Row 3:WT vs. Row 13:K408R/K408R	-61.73	-126.2 to 2.732	No	ns	0.0672
Row 3:WT vs. Row 14:WT	-35.24	-95.54 to 25.07	No	ns	0.6196
Row 3:WT vs. Row 14:K408R/K408R	-61.73	-126.2 to 2.732	No	ns	0.0672
Row 3:K408R/K408R vs. Row 4:WT	26.5	-37.97 to 90.96	No	ns	0.9538
Row 3:K408R/K408R vs. Row 4:K408R/K408R	0	-60.30 to 60.30	No	ns	>0.9999
Row 3:K408R/K408R vs. Row 5:WT	8.639	-55.83 to 73.11	No	ns	>0.9999
Row 3:K408R/K408R vs. Row 5:K408R/K408R	-17.86	-78.16 to 42.45	No	ns	0.9986
Row 3:K408R/K408R vs. Row 6:WT	8.639	-55.83 to 73.11	No	ns	>0.9999
Row 3:K408R/K408R vs. Row 6:K408R/K408R	-17.86	-78.16 to 42.45	No	ns	0.9986
Row 3:K408R/K408R vs. Row 7:WT	5.306	-59.16 to 69.77	No	ns	>0.9999
Row 3:K408R/K408R vs. Row 7:K408R/K408R	-21.19	-81.49 to 39.11	No	ns	0.9896
Row 3:K408R/K408R vs. Row 8:WT	5.306	-59.16 to 69.77	No	ns	>0.9999
Row 3:K408R/K408R vs. Row 8:K408R/K408R	-21.19	-81.49 to 39.11	No	ns	0.9896
Row 3:K408R/K408R vs. Row 9:WT	1.973	-62.49 to 66.44	No	ns	>0.9999
Row 3:K408R/K408R vs. Row 9:K408R/K408R	-24.52	-84.83 to 35.78	No	ns	0.9577
Row 3:K408R/K408R vs. Row 10:WT	-8.741	-73.21 to 55.73	No	ns	>0.9999
Row 3:K408R/K408R vs. Row 10:K408R/K408R	-35.24	-95.54 to 25.07	No	ns	0.6196
Row 3:K408R/K408R vs. Row 11:WT	-8.741	-73.21 to 55.73	No	ns	>0.9999
Row 3:K408R/K408R vs. Row 11:K408R/K408R	-35.24	-95.54 to 25.07	No	ns	0.6196
Row 3:K408R/K408R vs. Row 12:WT	-8.741	-73.21 to 55.73	No	ns	>0.9999
Row 3:K408R/K408R vs. Row 12:K408R/K408R	-35.24	-95.54 to 25.07	No	ns	0.6196
Row 3:K408R/K408R vs. Row 13:WT	-8.741	-73.21 to 55.73	No	ns	>0.9999
Row 3:K408R/K408R vs. Row 13:K408R/K408R	-35.24	-95.54 to 25.07	No	ns	0.6196
Row 3:K408R/K408R vs. Row 14:WT	-8.741	-73.21 to 55.73	No	ns	>0.9999
Row 3:K408R/K408R vs. Row 14:K408R/K408R	-35.24	-95.54 to 25.07	No	ns	0.6196
Row 4:WT vs. Row 4:K408R/K408R	-26.5	-49.29 to -3.704	Yes	*	0.0159
Row 4:WT vs. Row 5:WT	-17.86	-78.16 to 42.45	No	ns	0.9986
Row 4:WT vs. Row 5:K408R/K408R	-44.35	-108.8 to 20.11	No	ns	0.3777
Row 4:WT vs. Row 6:WT	-17.86	-78.16 to 42.45	No	ns	0.9986
Row 4:WT vs. Row 6:K408R/K408R	-44.35	-108.8 to 20.11	No	ns	0.3777
Row 4:WT vs. Row 7:WT	-21.19	-81.49 to 39.11	No	ns	0.9896
Row 4:WT vs. Row 7:K408R/K408R	-47.69	-112.2 to 16.78	No	ns	0.2813
Row 4:WT vs. Row 8:WT	-21.19	-81.49 to 39.11	No	ns	0.9896
Row 4:WT vs. Row 8:K408R/K408R	-47.69	-112.2 to 16.78	No	ns	0.2813
Row 4:WT vs. Row 9:WT	-24.52	-84.83 to 35.78	No	ns	0.9577
Row 4:WT vs. Row 9:K408R/K408R	-51.02	-115.5 to 13.45	No	ns	0.2048
Row 4:WT vs. Row 10:WT	-35.24	-95.54 to 25.07	No	ns	0.6196
Row 4:WT vs. Row 10:K408R/K408R	-61.73	-126.2 to 2.732	No	ns	0.0672
Row 4:WT vs. Row 11:WT	-35.24	-95.54 to 25.07	No	ns	0.6196
Row 4:WT vs. Row 11:K408R/K408R	-61.73	-126.2 to 2.732	No	ns	0.0672
Row 4:WT vs. Row 12:WT	-35.24	-95.54 to 25.07	No	ns	0.6196
Row 4:WT vs. Row 12:K408R/K408R	-61.73	-126.2 to 2.732	No	ns	0.0672
Row 4:WT vs. Row 13:WT	-35.24	-95.54 to 25.07	No	ns	0.6196
Row 4:WT vs. Row 13:K408R/K408R	-61.73	-126.2 to 2.732	No	ns	0.0672
Row 4:WT vs. Row 14:WT	-35.24	-95.54 to 25.07	No	ns	0.6196
Row 4:WT vs. Row 14:K408R/K408R	-61.73	-126.2 to 2.732	No	ns	0.0672
Row 4:K408R/K408R vs. Row 5:WT	8.639	-55.83 to 73.11	No	ns	>0.9999
Row 4:K408R/K408R vs. Row 5:K408R/K408R	-17.86	-78.16 to 42.45	No	ns	0.9986
Row 4:K408R/K408R vs. Row 6:WT	8.639	-55.83 to 73.11	No	ns	>0.9999
Row 4:K408R/K408R vs. Row 6:K408R/K408R	-17.86	-78.16 to 42.45	No	ns	0.9986
Row 4:K408R/K408R vs. Row 7:WT	5.306	-59.16 to 69.77	No	ns	>0.9999
Row 4:K408R/K408R vs. Row 7:K408R/K408R	-21.19	-81.49 to 39.11	No	ns	0.9896
Row 4:K408R/K408R vs. Row 8:WT	5.306	-59.16 to 69.77	No	ns	>0.9999
Row 4:K408R/K408R vs. Row 8:K408R/K408R	-21.19	-81.49 to 39.11	No	ns	0.9896
Row 4:K408R/K408R vs. Row 9:WT	1.973	-62.49 to 66.44	No	ns	>0.9999
Row 4:K408R/K408R vs. Row 9:K408R/K408R	-24.52	-84.83 to 35.78	No	ns	0.9577
Row 4:K408R/K408R vs. Row 10:WT	-8.741	-73.21 to 55.73	No	ns	>0.9999
Row 4:K408R/K408R vs. Row 10:K408R/K408R	-35.24	-95.54 to 25.07	No	ns	0.6196
Row 4:K408R/K408R vs. Row 11:WT	-8.741	-73.21 to 55.73	No	ns	>0.9999
Row 4:K408R/K408R vs. Row 11:K408R/K408R	-35.24	-95.54 to 25.07	No	ns	0.6196
Row 4:K408R/K408R vs. Row 12:WT	-8.741	-73.21 to 55.73	No	ns	>0.9999
Row 4:K408R/K408R vs. Row 12:K408R/K408R	-35.24	-95.54 to 25.07	No	ns	0.6196
Row 4:K408R/K408R vs. Row 13:WT	-8.741	-73.21 to 55.73	No	ns	>0.9999
Row 4:K408R/K408R vs. Row 13:K408R/K408R	-35.24	-95.54 to 25.07	No	ns	0.6196
Row 4:K408R/K408R vs. Row 14:WT	-8.741	-73.21 to 55.73	No	ns	>0.9999
Row 4:K408R/K408R vs. Row 14:K408R/K408R	-35.24	-95.54 to 25.07	No	ns	0.6196
Row 5:WT vs. Row 5:K408R/K408R	-26.5	-49.29 to -3.704	Yes	*	0.0159
Row 5:WT vs. Row 6:WT	-3.553e-15	-60.30 to 60.30	No	ns	>0.9999
Row 5:WT vs. Row 6:K408R/K408R	-26.5	-90.96 to 37.97	No	ns	0.9538
Row 5:WT vs. Row 7:WT	-3.333	-63.64 to 56.97	No	ns	>0.9999
Row 5:WT vs. Row 7:K408R/K408R	-29.83	-94.30 to 34.64	No	ns	0.8873
Row 5:WT vs. Row 8:WT	-3.333	-63.64 to 56.97	No	ns	>0.9999
Row 5:WT vs. Row 8:K408R/K408R	-29.83	-94.30 to 34.64	No	ns	0.8873
Row 5:WT vs. Row 9:WT	-6.667	-66.97 to 53.64	No	ns	>0.9999
Row 5:WT vs. Row 9:K408R/K408R	-33.16	-97.63 to 31.30	No	ns	0.7872
Row 5:WT vs. Row 10:WT	-17.38	-77.68 to 42.92	No	ns	0.9991
Row 5:WT vs. Row 10:K408R/K408R	-43.88	-108.3 to 20.59	No	ns	0.393
Row 5:WT vs. Row 11:WT	-17.38	-77.68 to 42.92	No	ns	0.9991
Row 5:WT vs. Row 11:K408R/K408R	-43.88	-108.3 to 20.59	No	ns	0.393
Row 5:WT vs. Row 12:WT	-17.38	-77.68 to 42.92	No	ns	0.9991
Row 5:WT vs. Row 12:K408R/K408R	-43.88	-108.3 to 20.59	No	ns	0.393
Row 5:WT vs. Row 13:WT	-17.38	-77.68 to 42.92	No	ns	0.9991
Row 5:WT vs. Row 13:K408R/K408R	-43.88	-108.3 to 20.59	No	ns	0.393
Row 5:WT vs. Row 14:WT	-17.38	-77.68 to 42.92	No	ns	0.9991
Row 5:WT vs. Row 14:K408R/K408R	-43.88	-108.3 to 20.59	No	ns	0.393
Row 5:K408R/K408R vs. Row 6:WT	26.5	-37.97 to 90.96	No	ns	0.9538
Row 5:K408R/K408R vs. Row 6:K408R/K408R	0	-60.30 to 60.30	No	ns	>0.9999
Row 5:K408R/K408R vs. Row 7:WT	23.16	-41.30 to 87.63	No	ns	0.9868
Row 5:K408R/K408R vs. Row 7:K408R/K408R	-3.333	-63.64 to 56.97	No	ns	>0.9999
Row 5:K408R/K408R vs. Row 8:WT	23.16	-41.30 to 87.63	No	ns	0.9868
Row 5:K408R/K408R vs. Row 8:K408R/K408R	-3.333	-63.64 to 56.97	No	ns	>0.9999
Row 5:K408R/K408R vs. Row 9:WT	19.83	-44.64 to 84.30	No	ns	0.9978
Row 5:K408R/K408R vs. Row 9:K408R/K408R	-6.667	-66.97 to 53.64	No	ns	>0.9999
Row 5:K408R/K408R vs. Row 10:WT	9.116	-55.35 to 73.58	No	ns	>0.9999
Row 5:K408R/K408R vs. Row 10:K408R/K408R	-17.38	-77.68 to 42.92	No	ns	0.9991
Row 5:K408R/K408R vs. Row 11:WT	9.116	-55.35 to 73.58	No	ns	>0.9999
Row 5:K408R/K408R vs. Row 11:K408R/K408R	-17.38	-77.68 to 42.92	No	ns	0.9991
Row 5:K408R/K408R vs. Row 12:WT	9.116	-55.35 to 73.58	No	ns	>0.9999
Row 5:K408R/K408R vs. Row 12:K408R/K408R	-17.38	-77.68 to 42.92	No	ns	0.9991
Row 5:K408R/K408R vs. Row 13:WT	9.116	-55.35 to 73.58	No	ns	>0.9999
Row 5:K408R/K408R vs. Row 13:K408R/K408R	-17.38	-77.68 to 42.92	No	ns	0.9991
Row 5:K408R/K408R vs. Row 14:WT	9.116	-55.35 to 73.58	No	ns	>0.9999
Row 5:K408R/K408R vs. Row 14:K408R/K408R	-17.38	-77.68 to 42.92	No	ns	0.9991
Row 6:WT vs. Row 6:K408R/K408R	-26.5	-49.29 to -3.704	Yes	*	0.0159
Row 6:WT vs. Row 7:WT	-3.333	-63.64 to 56.97	No	ns	>0.9999
Row 6:WT vs. Row 7:K408R/K408R	-29.83	-94.30 to 34.64	No	ns	0.8873
Row 6:WT vs. Row 8:WT	-3.333	-63.64 to 56.97	No	ns	>0.9999
Row 6:WT vs. Row 8:K408R/K408R	-29.83	-94.30 to 34.64	No	ns	0.8873
Row 6:WT vs. Row 9:WT	-6.667	-66.97 to 53.64	No	ns	>0.9999
Row 6:WT vs. Row 9:K408R/K408R	-33.16	-97.63 to 31.30	No	ns	0.7872
Row 6:WT vs. Row 10:WT	-17.38	-77.68 to 42.92	No	ns	0.9991
Row 6:WT vs. Row 10:K408R/K408R	-43.88	-108.3 to 20.59	No	ns	0.393
Row 6:WT vs. Row 11:WT	-17.38	-77.68 to 42.92	No	ns	0.9991
Row 6:WT vs. Row 11:K408R/K408R	-43.88	-108.3 to 20.59	No	ns	0.393
Row 6:WT vs. Row 12:WT	-17.38	-77.68 to 42.92	No	ns	0.9991
Row 6:WT vs. Row 12:K408R/K408R	-43.88	-108.3 to 20.59	No	ns	0.393
Row 6:WT vs. Row 13:WT	-17.38	-77.68 to 42.92	No	ns	0.9991
Row 6:WT vs. Row 13:K408R/K408R	-43.88	-108.3 to 20.59	No	ns	0.393
Row 6:WT vs. Row 14:WT	-17.38	-77.68 to 42.92	No	ns	0.9991
Row 6:WT vs. Row 14:K408R/K408R	-43.88	-108.3 to 20.59	No	ns	0.393
Row 6:K408R/K408R vs. Row 7:WT	23.16	-41.30 to 87.63	No	ns	0.9868
Row 6:K408R/K408R vs. Row 7:K408R/K408R	-3.333	-63.64 to 56.97	No	ns	>0.9999
Row 6:K408R/K408R vs. Row 8:WT	23.16	-41.30 to 87.63	No	ns	0.9868
Row 6:K408R/K408R vs. Row 8:K408R/K408R	-3.333	-63.64 to 56.97	No	ns	>0.9999
Row 6:K408R/K408R vs. Row 9:WT	19.83	-44.64 to 84.30	No	ns	0.9978
Row 6:K408R/K408R vs. Row 9:K408R/K408R	-6.667	-66.97 to 53.64	No	ns	>0.9999
Row 6:K408R/K408R vs. Row 10:WT	9.116	-55.35 to 73.58	No	ns	>0.9999
Row 6:K408R/K408R vs. Row 10:K408R/K408R	-17.38	-77.68 to 42.92	No	ns	0.9991
Row 6:K408R/K408R vs. Row 11:WT	9.116	-55.35 to 73.58	No	ns	>0.9999
Row 6:K408R/K408R vs. Row 11:K408R/K408R	-17.38	-77.68 to 42.92	No	ns	0.9991
Row 6:K408R/K408R vs. Row 12:WT	9.116	-55.35 to 73.58	No	ns	>0.9999
Row 6:K408R/K408R vs. Row 12:K408R/K408R	-17.38	-77.68 to 42.92	No	ns	0.9991
Row 6:K408R/K408R vs. Row 13:WT	9.116	-55.35 to 73.58	No	ns	>0.9999
Row 6:K408R/K408R vs. Row 13:K408R/K408R	-17.38	-77.68 to 42.92	No	ns	0.9991
Row 6:K408R/K408R vs. Row 14:WT	9.116	-55.35 to 73.58	No	ns	>0.9999
Row 6:K408R/K408R vs. Row 14:K408R/K408R	-17.38	-77.68 to 42.92	No	ns	0.9991
Row 7:WT vs. Row 7:K408R/K408R	-26.5	-49.29 to -3.704	Yes	*	0.0159
Row 7:WT vs. Row 8:WT	0	-60.30 to 60.30	No	ns	>0.9999
Row 7:WT vs. Row 8:K408R/K408R	-26.5	-90.96 to 37.97	No	ns	0.9538
Row 7:WT vs. Row 9:WT	-3.333	-63.64 to 56.97	No	ns	>0.9999
Row 7:WT vs. Row 9:K408R/K408R	-29.83	-94.30 to 34.64	No	ns	0.8873
Row 7:WT vs. Row 10:WT	-14.05	-74.35 to 46.26	No	ns	>0.9999
Row 7:WT vs. Row 10:K408R/K408R	-40.54	-105.0 to 23.92	No	ns	0.5099
Row 7:WT vs. Row 11:WT	-14.05	-74.35 to 46.26	No	ns	>0.9999
Row 7:WT vs. Row 11:K408R/K408R	-40.54	-105.0 to 23.92	No	ns	0.5099
Row 7:WT vs. Row 12:WT	-14.05	-74.35 to 46.26	No	ns	>0.9999
Row 7:WT vs. Row 12:K408R/K408R	-40.54	-105.0 to 23.92	No	ns	0.5099
Row 7:WT vs. Row 13:WT	-14.05	-74.35 to 46.26	No	ns	>0.9999
Row 7:WT vs. Row 13:K408R/K408R	-40.54	-105.0 to 23.92	No	ns	0.5099
Row 7:WT vs. Row 14:WT	-14.05	-74.35 to 46.26	No	ns	>0.9999
Row 7:WT vs. Row 14:K408R/K408R	-40.54	-105.0 to 23.92	No	ns	0.5099
Row 7:K408R/K408R vs. Row 8:WT	26.5	-37.97 to 90.96	No	ns	0.9538
Row 7:K408R/K408R vs. Row 8:K408R/K408R	0	-60.30 to 60.30	No	ns	>0.9999
Row 7:K408R/K408R vs. Row 9:WT	23.16	-41.30 to 87.63	No	ns	0.9868
Row 7:K408R/K408R vs. Row 9:K408R/K408R	-3.333	-63.64 to 56.97	No	ns	>0.9999
Row 7:K408R/K408R vs. Row 10:WT	12.45	-52.02 to 76.92	No	ns	>0.9999
Row 7:K408R/K408R vs. Row 10:K408R/K408R	-14.05	-74.35 to 46.26	No	ns	>0.9999
Row 7:K408R/K408R vs. Row 11:WT	12.45	-52.02 to 76.92	No	ns	>0.9999
Row 7:K408R/K408R vs. Row 11:K408R/K408R	-14.05	-74.35 to 46.26	No	ns	>0.9999
Row 7:K408R/K408R vs. Row 12:WT	12.45	-52.02 to 76.92	No	ns	>0.9999
Row 7:K408R/K408R vs. Row 12:K408R/K408R	-14.05	-74.35 to 46.26	No	ns	>0.9999
Row 7:K408R/K408R vs. Row 13:WT	12.45	-52.02 to 76.92	No	ns	>0.9999
Row 7:K408R/K408R vs. Row 13:K408R/K408R	-14.05	-74.35 to 46.26	No	ns	>0.9999
Row 7:K408R/K408R vs. Row 14:WT	12.45	-52.02 to 76.92	No	ns	>0.9999
Row 7:K408R/K408R vs. Row 14:K408R/K408R	-14.05	-74.35 to 46.26	No	ns	>0.9999
Row 8:WT vs. Row 8:K408R/K408R	-26.5	-49.29 to -3.704	Yes	*	0.0159
Row 8:WT vs. Row 9:WT	-3.333	-63.64 to 56.97	No	ns	>0.9999
Row 8:WT vs. Row 9:K408R/K408R	-29.83	-94.30 to 34.64	No	ns	0.8873
Row 8:WT vs. Row 10:WT	-14.05	-74.35 to 46.26	No	ns	>0.9999
Row 8:WT vs. Row 10:K408R/K408R	-40.54	-105.0 to 23.92	No	ns	0.5099
Row 8:WT vs. Row 11:WT	-14.05	-74.35 to 46.26	No	ns	>0.9999
Row 8:WT vs. Row 11:K408R/K408R	-40.54	-105.0 to 23.92	No	ns	0.5099
Row 8:WT vs. Row 12:WT	-14.05	-74.35 to 46.26	No	ns	>0.9999
Row 8:WT vs. Row 12:K408R/K408R	-40.54	-105.0 to 23.92	No	ns	0.5099
Row 8:WT vs. Row 13:WT	-14.05	-74.35 to 46.26	No	ns	>0.9999
Row 8:WT vs. Row 13:K408R/K408R	-40.54	-105.0 to 23.92	No	ns	0.5099
Row 8:WT vs. Row 14:WT	-14.05	-74.35 to 46.26	No	ns	>0.9999
Row 8:WT vs. Row 14:K408R/K408R	-40.54	-105.0 to 23.92	No	ns	0.5099
Row 8:K408R/K408R vs. Row 9:WT	23.16	-41.30 to 87.63	No	ns	0.9868
Row 8:K408R/K408R vs. Row 9:K408R/K408R	-3.333	-63.64 to 56.97	No	ns	>0.9999
Row 8:K408R/K408R vs. Row 10:WT	12.45	-52.02 to 76.92	No	ns	>0.9999
Row 8:K408R/K408R vs. Row 10:K408R/K408R	-14.05	-74.35 to 46.26	No	ns	>0.9999
Row 8:K408R/K408R vs. Row 11:WT	12.45	-52.02 to 76.92	No	ns	>0.9999
Row 8:K408R/K408R vs. Row 11:K408R/K408R	-14.05	-74.35 to 46.26	No	ns	>0.9999
Row 8:K408R/K408R vs. Row 12:WT	12.45	-52.02 to 76.92	No	ns	>0.9999
Row 8:K408R/K408R vs. Row 12:K408R/K408R	-14.05	-74.35 to 46.26	No	ns	>0.9999
Row 8:K408R/K408R vs. Row 13:WT	12.45	-52.02 to 76.92	No	ns	>0.9999
Row 8:K408R/K408R vs. Row 13:K408R/K408R	-14.05	-74.35 to 46.26	No	ns	>0.9999
Row 8:K408R/K408R vs. Row 14:WT	12.45	-52.02 to 76.92	No	ns	>0.9999
Row 8:K408R/K408R vs. Row 14:K408R/K408R	-14.05	-74.35 to 46.26	No	ns	>0.9999
Row 9:WT vs. Row 9:K408R/K408R	-26.5	-49.29 to -3.704	Yes	*	0.0159
Row 9:WT vs. Row 10:WT	-10.71	-71.02 to 49.59	No	ns	>0.9999
Row 9:WT vs. Row 10:K408R/K408R	-37.21	-101.7 to 27.26	No	ns	0.6374
Row 9:WT vs. Row 11:WT	-10.71	-71.02 to 49.59	No	ns	>0.9999
Row 9:WT vs. Row 11:K408R/K408R	-37.21	-101.7 to 27.26	No	ns	0.6374
Row 9:WT vs. Row 12:WT	-10.71	-71.02 to 49.59	No	ns	>0.9999
Row 9:WT vs. Row 12:K408R/K408R	-37.21	-101.7 to 27.26	No	ns	0.6374
Row 9:WT vs. Row 13:WT	-10.71	-71.02 to 49.59	No	ns	>0.9999
Row 9:WT vs. Row 13:K408R/K408R	-37.21	-101.7 to 27.26	No	ns	0.6374
Row 9:WT vs. Row 14:WT	-10.71	-71.02 to 49.59	No	ns	>0.9999
Row 9:WT vs. Row 14:K408R/K408R	-37.21	-101.7 to 27.26	No	ns	0.6374
Row 9:K408R/K408R vs. Row 10:WT	15.78	-48.68 to 80.25	No	ns	>0.9999
Row 9:K408R/K408R vs. Row 10:K408R/K408R	-10.71	-71.02 to 49.59	No	ns	>0.9999
Row 9:K408R/K408R vs. Row 11:WT	15.78	-48.68 to 80.25	No	ns	>0.9999
Row 9:K408R/K408R vs. Row 11:K408R/K408R	-10.71	-71.02 to 49.59	No	ns	>0.9999
Row 9:K408R/K408R vs. Row 12:WT	15.78	-48.68 to 80.25	No	ns	>0.9999
Row 9:K408R/K408R vs. Row 12:K408R/K408R	-10.71	-71.02 to 49.59	No	ns	>0.9999
Row 9:K408R/K408R vs. Row 13:WT	15.78	-48.68 to 80.25	No	ns	>0.9999
Row 9:K408R/K408R vs. Row 13:K408R/K408R	-10.71	-71.02 to 49.59	No	ns	>0.9999
Row 9:K408R/K408R vs. Row 14:WT	15.78	-48.68 to 80.25	No	ns	>0.9999
Row 9:K408R/K408R vs. Row 14:K408R/K408R	-10.71	-71.02 to 49.59	No	ns	>0.9999
Row 10:WT vs. Row 10:K408R/K408R	-26.5	-49.29 to -3.704	Yes	*	0.0159
Row 10:WT vs. Row 11:WT	0	-60.30 to 60.30	No	ns	>0.9999
Row 10:WT vs. Row 11:K408R/K408R	-26.5	-90.96 to 37.97	No	ns	0.9538
Row 10:WT vs. Row 12:WT	0	-60.30 to 60.30	No	ns	>0.9999
Row 10:WT vs. Row 12:K408R/K408R	-26.5	-90.96 to 37.97	No	ns	0.9538
Row 10:WT vs. Row 13:WT	0	-60.30 to 60.30	No	ns	>0.9999
Row 10:WT vs. Row 13:K408R/K408R	-26.5	-90.96 to 37.97	No	ns	0.9538
Row 10:WT vs. Row 14:WT	0	-60.30 to 60.30	No	ns	>0.9999
Row 10:WT vs. Row 14:K408R/K408R	-26.5	-90.96 to 37.97	No	ns	0.9538
Row 10:K408R/K408R vs. Row 11:WT	26.5	-37.97 to 90.96	No	ns	0.9538
Row 10:K408R/K408R vs. Row 11:K408R/K408R	0	-60.30 to 60.30	No	ns	>0.9999
Row 10:K408R/K408R vs. Row 12:WT	26.5	-37.97 to 90.96	No	ns	0.9538
Row 10:K408R/K408R vs. Row 12:K408R/K408R	0	-60.30 to 60.30	No	ns	>0.9999
Row 10:K408R/K408R vs. Row 13:WT	26.5	-37.97 to 90.96	No	ns	0.9538
Row 10:K408R/K408R vs. Row 13:K408R/K408R	0	-60.30 to 60.30	No	ns	>0.9999
Row 10:K408R/K408R vs. Row 14:WT	26.5	-37.97 to 90.96	No	ns	0.9538
Row 10:K408R/K408R vs. Row 14:K408R/K408R	0	-60.30 to 60.30	No	ns	>0.9999
Row 11:WT vs. Row 11:K408R/K408R	-26.5	-49.29 to -3.704	Yes	*	0.0159
Row 11:WT vs. Row 12:WT	0	-60.30 to 60.30	No	ns	>0.9999
Row 11:WT vs. Row 12:K408R/K408R	-26.5	-90.96 to 37.97	No	ns	0.9538
Row 11:WT vs. Row 13:WT	0	-60.30 to 60.30	No	ns	>0.9999
Row 11:WT vs. Row 13:K408R/K408R	-26.5	-90.96 to 37.97	No	ns	0.9538
Row 11:WT vs. Row 14:WT	0	-60.30 to 60.30	No	ns	>0.9999
Row 11:WT vs. Row 14:K408R/K408R	-26.5	-90.96 to 37.97	No	ns	0.9538
Row 11:K408R/K408R vs. Row 12:WT	26.5	-37.97 to 90.96	No	ns	0.9538
Row 11:K408R/K408R vs. Row 12:K408R/K408R	0	-60.30 to 60.30	No	ns	>0.9999
Row 11:K408R/K408R vs. Row 13:WT	26.5	-37.97 to 90.96	No	ns	0.9538
Row 11:K408R/K408R vs. Row 13:K408R/K408R	0	-60.30 to 60.30	No	ns	>0.9999
Row 11:K408R/K408R vs. Row 14:WT	26.5	-37.97 to 90.96	No	ns	0.9538
Row 11:K408R/K408R vs. Row 14:K408R/K408R	0	-60.30 to 60.30	No	ns	>0.9999
Row 12:WT vs. Row 12:K408R/K408R	-26.5	-49.29 to -3.704	Yes	*	0.0159
Row 12:WT vs. Row 13:WT	0	-60.30 to 60.30	No	ns	>0.9999
Row 12:WT vs. Row 13:K408R/K408R	-26.5	-90.96 to 37.97	No	ns	0.9538
Row 12:WT vs. Row 14:WT	0	-60.30 to 60.30	No	ns	>0.9999
Row 12:WT vs. Row 14:K408R/K408R	-26.5	-90.96 to 37.97	No	ns	0.9538
Row 12:K408R/K408R vs. Row 13:WT	26.5	-37.97 to 90.96	No	ns	0.9538
Row 12:K408R/K408R vs. Row 13:K408R/K408R	0	-60.30 to 60.30	No	ns	>0.9999
Row 12:K408R/K408R vs. Row 14:WT	26.5	-37.97 to 90.96	No	ns	0.9538
Row 12:K408R/K408R vs. Row 14:K408R/K408R	0	-60.30 to 60.30	No	ns	>0.9999
Row 13:WT vs. Row 13:K408R/K408R	-26.5	-49.29 to -3.704	Yes	*	0.0159
Row 13:WT vs. Row 14:WT	0	-60.30 to 60.30	No	ns	>0.9999
Row 13:WT vs. Row 14:K408R/K408R	-26.5	-90.96 to 37.97	No	ns	0.9538
Row 13:K408R/K408R vs. Row 14:WT	26.5	-37.97 to 90.96	No	ns	0.9538
Row 13:K408R/K408R vs. Row 14:K408R/K408R	0	-60.30 to 60.30	No	ns	>0.9999
Row 14:WT vs. Row 14:K408R/K408R	-26.5	-49.29 to -3.704	Yes	*	0.0159
Test details	Predicted (LS) mean 1	Predicted (LS) mean 2	Predicted (LS) mean diff.	SE of diff.	N1	N2	q	DF
Row 1:WT vs. Row 1:K408R/K408R	-13.25	13.25	-26.5	4.976	1	1	7.53	13
Row 1:WT vs. Row 2:WT	-13.25	-13.25	0	13.17	1	1	0	13
Row 1:WT vs. Row 2:K408R/K408R	-13.25	13.25	-26.5	14.07	1	1	2.662	13
Row 1:WT vs. Row 3:WT	-13.25	-13.25	0	13.17	1	1	0	13
Row 1:WT vs. Row 3:K408R/K408R	-13.25	13.25	-26.5	14.07	1	1	2.662	13
Row 1:WT vs. Row 4:WT	-13.25	-13.25	0	13.17	1	1	0	13
Row 1:WT vs. Row 4:K408R/K408R	-13.25	13.25	-26.5	14.07	1	1	2.662	13
Row 1:WT vs. Row 5:WT	-13.25	4.609	-17.86	13.17	1	1	1.918	13
Row 1:WT vs. Row 5:K408R/K408R	-13.25	31.11	-44.35	14.07	1	1	4.457	13
Row 1:WT vs. Row 6:WT	-13.25	4.609	-17.86	13.17	1	1	1.918	13
Row 1:WT vs. Row 6:K408R/K408R	-13.25	31.11	-44.35	14.07	1	1	4.457	13
Row 1:WT vs. Row 7:WT	-13.25	7.942	-21.19	13.17	1	1	2.276	13
Row 1:WT vs. Row 7:K408R/K408R	-13.25	34.44	-47.69	14.07	1	1	4.791	13
Row 1:WT vs. Row 8:WT	-13.25	7.942	-21.19	13.17	1	1	2.276	13
Row 1:WT vs. Row 8:K408R/K408R	-13.25	34.44	-47.69	14.07	1	1	4.791	13
Row 1:WT vs. Row 9:WT	-13.25	11.28	-24.52	13.17	1	1	2.634	13
Row 1:WT vs. Row 9:K408R/K408R	-13.25	37.77	-51.02	14.07	1	1	5.126	13
Row 1:WT vs. Row 10:WT	-13.25	21.99	-35.24	13.17	1	1	3.785	13
Row 1:WT vs. Row 10:K408R/K408R	-13.25	48.49	-61.73	14.07	1	1	6.203	13
Row 1:WT vs. Row 11:WT	-13.25	21.99	-35.24	13.17	1	1	3.785	13
Row 1:WT vs. Row 11:K408R/K408R	-13.25	48.49	-61.73	14.07	1	1	6.203	13
Row 1:WT vs. Row 12:WT	-13.25	21.99	-35.24	13.17	1	1	3.785	13
Row 1:WT vs. Row 12:K408R/K408R	-13.25	48.49	-61.73	14.07	1	1	6.203	13
Row 1:WT vs. Row 13:WT	-13.25	21.99	-35.24	13.17	1	1	3.785	13
Row 1:WT vs. Row 13:K408R/K408R	-13.25	48.49	-61.73	14.07	1	1	6.203	13
Row 1:WT vs. Row 14:WT	-13.25	21.99	-35.24	13.17	1	1	3.785	13
Row 1:WT vs. Row 14:K408R/K408R	-13.25	48.49	-61.73	14.07	1	1	6.203	13
Row 1:K408R/K408R vs. Row 2:WT	13.25	-13.25	26.5	14.07	1	1	2.662	13
Row 1:K408R/K408R vs. Row 2:K408R/K408R	13.25	13.25	0	13.17	1	1	0	13
Row 1:K408R/K408R vs. Row 3:WT	13.25	-13.25	26.5	14.07	1	1	2.662	13
Row 1:K408R/K408R vs. Row 3:K408R/K408R	13.25	13.25	0	13.17	1	1	0	13
Row 1:K408R/K408R vs. Row 4:WT	13.25	-13.25	26.5	14.07	1	1	2.662	13
Row 1:K408R/K408R vs. Row 4:K408R/K408R	13.25	13.25	0	13.17	1	1	0	13
Row 1:K408R/K408R vs. Row 5:WT	13.25	4.609	8.639	14.07	1	1	0.8681	13
Row 1:K408R/K408R vs. Row 5:K408R/K408R	13.25	31.11	-17.86	13.17	1	1	1.918	13
Row 1:K408R/K408R vs. Row 6:WT	13.25	4.609	8.639	14.07	1	1	0.8681	13
Row 1:K408R/K408R vs. Row 6:K408R/K408R	13.25	31.11	-17.86	13.17	1	1	1.918	13
Row 1:K408R/K408R vs. Row 7:WT	13.25	7.942	5.306	14.07	1	1	0.5331	13
Row 1:K408R/K408R vs. Row 7:K408R/K408R	13.25	34.44	-21.19	13.17	1	1	2.276	13
Row 1:K408R/K408R vs. Row 8:WT	13.25	7.942	5.306	14.07	1	1	0.5331	13
Row 1:K408R/K408R vs. Row 8:K408R/K408R	13.25	34.44	-21.19	13.17	1	1	2.276	13
Row 1:K408R/K408R vs. Row 9:WT	13.25	11.28	1.973	14.07	1	1	0.1982	13
Row 1:K408R/K408R vs. Row 9:K408R/K408R	13.25	37.77	-24.52	13.17	1	1	2.634	13
Row 1:K408R/K408R vs. Row 10:WT	13.25	21.99	-8.741	14.07	1	1	0.8783	13
Row 1:K408R/K408R vs. Row 10:K408R/K408R	13.25	48.49	-35.24	13.17	1	1	3.785	13
Row 1:K408R/K408R vs. Row 11:WT	13.25	21.99	-8.741	14.07	1	1	0.8783	13
Row 1:K408R/K408R vs. Row 11:K408R/K408R	13.25	48.49	-35.24	13.17	1	1	3.785	13
Row 1:K408R/K408R vs. Row 12:WT	13.25	21.99	-8.741	14.07	1	1	0.8783	13
Row 1:K408R/K408R vs. Row 12:K408R/K408R	13.25	48.49	-35.24	13.17	1	1	3.785	13
Row 1:K408R/K408R vs. Row 13:WT	13.25	21.99	-8.741	14.07	1	1	0.8783	13
Row 1:K408R/K408R vs. Row 13:K408R/K408R	13.25	48.49	-35.24	13.17	1	1	3.785	13
Row 1:K408R/K408R vs. Row 14:WT	13.25	21.99	-8.741	14.07	1	1	0.8783	13
Row 1:K408R/K408R vs. Row 14:K408R/K408R	13.25	48.49	-35.24	13.17	1	1	3.785	13
Row 2:WT vs. Row 2:K408R/K408R	-13.25	13.25	-26.5	4.976	1	1	7.53	13
Row 2:WT vs. Row 3:WT	-13.25	-13.25	0	13.17	1	1	0	13
Row 2:WT vs. Row 3:K408R/K408R	-13.25	13.25	-26.5	14.07	1	1	2.662	13
Row 2:WT vs. Row 4:WT	-13.25	-13.25	0	13.17	1	1	0	13
Row 2:WT vs. Row 4:K408R/K408R	-13.25	13.25	-26.5	14.07	1	1	2.662	13
Row 2:WT vs. Row 5:WT	-13.25	4.609	-17.86	13.17	1	1	1.918	13
Row 2:WT vs. Row 5:K408R/K408R	-13.25	31.11	-44.35	14.07	1	1	4.457	13
Row 2:WT vs. Row 6:WT	-13.25	4.609	-17.86	13.17	1	1	1.918	13
Row 2:WT vs. Row 6:K408R/K408R	-13.25	31.11	-44.35	14.07	1	1	4.457	13
Row 2:WT vs. Row 7:WT	-13.25	7.942	-21.19	13.17	1	1	2.276	13
Row 2:WT vs. Row 7:K408R/K408R	-13.25	34.44	-47.69	14.07	1	1	4.791	13
Row 2:WT vs. Row 8:WT	-13.25	7.942	-21.19	13.17	1	1	2.276	13
Row 2:WT vs. Row 8:K408R/K408R	-13.25	34.44	-47.69	14.07	1	1	4.791	13
Row 2:WT vs. Row 9:WT	-13.25	11.28	-24.52	13.17	1	1	2.634	13
Row 2:WT vs. Row 9:K408R/K408R	-13.25	37.77	-51.02	14.07	1	1	5.126	13
Row 2:WT vs. Row 10:WT	-13.25	21.99	-35.24	13.17	1	1	3.785	13
Row 2:WT vs. Row 10:K408R/K408R	-13.25	48.49	-61.73	14.07	1	1	6.203	13
Row 2:WT vs. Row 11:WT	-13.25	21.99	-35.24	13.17	1	1	3.785	13
Row 2:WT vs. Row 11:K408R/K408R	-13.25	48.49	-61.73	14.07	1	1	6.203	13
Row 2:WT vs. Row 12:WT	-13.25	21.99	-35.24	13.17	1	1	3.785	13
Row 2:WT vs. Row 12:K408R/K408R	-13.25	48.49	-61.73	14.07	1	1	6.203	13
Row 2:WT vs. Row 13:WT	-13.25	21.99	-35.24	13.17	1	1	3.785	13
Row 2:WT vs. Row 13:K408R/K408R	-13.25	48.49	-61.73	14.07	1	1	6.203	13
Row 2:WT vs. Row 14:WT	-13.25	21.99	-35.24	13.17	1	1	3.785	13
Row 2:WT vs. Row 14:K408R/K408R	-13.25	48.49	-61.73	14.07	1	1	6.203	13
Row 2:K408R/K408R vs. Row 3:WT	13.25	-13.25	26.5	14.07	1	1	2.662	13
Row 2:K408R/K408R vs. Row 3:K408R/K408R	13.25	13.25	0	13.17	1	1	0	13
Row 2:K408R/K408R vs. Row 4:WT	13.25	-13.25	26.5	14.07	1	1	2.662	13
Row 2:K408R/K408R vs. Row 4:K408R/K408R	13.25	13.25	0	13.17	1	1	0	13
Row 2:K408R/K408R vs. Row 5:WT	13.25	4.609	8.639	14.07	1	1	0.8681	13
Row 2:K408R/K408R vs. Row 5:K408R/K408R	13.25	31.11	-17.86	13.17	1	1	1.918	13
Row 2:K408R/K408R vs. Row 6:WT	13.25	4.609	8.639	14.07	1	1	0.8681	13
Row 2:K408R/K408R vs. Row 6:K408R/K408R	13.25	31.11	-17.86	13.17	1	1	1.918	13
Row 2:K408R/K408R vs. Row 7:WT	13.25	7.942	5.306	14.07	1	1	0.5331	13
Row 2:K408R/K408R vs. Row 7:K408R/K408R	13.25	34.44	-21.19	13.17	1	1	2.276	13
Row 2:K408R/K408R vs. Row 8:WT	13.25	7.942	5.306	14.07	1	1	0.5331	13
Row 2:K408R/K408R vs. Row 8:K408R/K408R	13.25	34.44	-21.19	13.17	1	1	2.276	13
Row 2:K408R/K408R vs. Row 9:WT	13.25	11.28	1.973	14.07	1	1	0.1982	13
Row 2:K408R/K408R vs. Row 9:K408R/K408R	13.25	37.77	-24.52	13.17	1	1	2.634	13
Row 2:K408R/K408R vs. Row 10:WT	13.25	21.99	-8.741	14.07	1	1	0.8783	13
Row 2:K408R/K408R vs. Row 10:K408R/K408R	13.25	48.49	-35.24	13.17	1	1	3.785	13
Row 2:K408R/K408R vs. Row 11:WT	13.25	21.99	-8.741	14.07	1	1	0.8783	13
Row 2:K408R/K408R vs. Row 11:K408R/K408R	13.25	48.49	-35.24	13.17	1	1	3.785	13
Row 2:K408R/K408R vs. Row 12:WT	13.25	21.99	-8.741	14.07	1	1	0.8783	13
Row 2:K408R/K408R vs. Row 12:K408R/K408R	13.25	48.49	-35.24	13.17	1	1	3.785	13
Row 2:K408R/K408R vs. Row 13:WT	13.25	21.99	-8.741	14.07	1	1	0.8783	13
Row 2:K408R/K408R vs. Row 13:K408R/K408R	13.25	48.49	-35.24	13.17	1	1	3.785	13
Row 2:K408R/K408R vs. Row 14:WT	13.25	21.99	-8.741	14.07	1	1	0.8783	13
Row 2:K408R/K408R vs. Row 14:K408R/K408R	13.25	48.49	-35.24	13.17	1	1	3.785	13
Row 3:WT vs. Row 3:K408R/K408R	-13.25	13.25	-26.5	4.976	1	1	7.53	13
Row 3:WT vs. Row 4:WT	-13.25	-13.25	0	13.17	1	1	0	13
Row 3:WT vs. Row 4:K408R/K408R	-13.25	13.25	-26.5	14.07	1	1	2.662	13
Row 3:WT vs. Row 5:WT	-13.25	4.609	-17.86	13.17	1	1	1.918	13
Row 3:WT vs. Row 5:K408R/K408R	-13.25	31.11	-44.35	14.07	1	1	4.457	13
Row 3:WT vs. Row 6:WT	-13.25	4.609	-17.86	13.17	1	1	1.918	13
Row 3:WT vs. Row 6:K408R/K408R	-13.25	31.11	-44.35	14.07	1	1	4.457	13
Row 3:WT vs. Row 7:WT	-13.25	7.942	-21.19	13.17	1	1	2.276	13
Row 3:WT vs. Row 7:K408R/K408R	-13.25	34.44	-47.69	14.07	1	1	4.791	13
Row 3:WT vs. Row 8:WT	-13.25	7.942	-21.19	13.17	1	1	2.276	13
Row 3:WT vs. Row 8:K408R/K408R	-13.25	34.44	-47.69	14.07	1	1	4.791	13
Row 3:WT vs. Row 9:WT	-13.25	11.28	-24.52	13.17	1	1	2.634	13
Row 3:WT vs. Row 9:K408R/K408R	-13.25	37.77	-51.02	14.07	1	1	5.126	13
Row 3:WT vs. Row 10:WT	-13.25	21.99	-35.24	13.17	1	1	3.785	13
Row 3:WT vs. Row 10:K408R/K408R	-13.25	48.49	-61.73	14.07	1	1	6.203	13
Row 3:WT vs. Row 11:WT	-13.25	21.99	-35.24	13.17	1	1	3.785	13
Row 3:WT vs. Row 11:K408R/K408R	-13.25	48.49	-61.73	14.07	1	1	6.203	13
Row 3:WT vs. Row 12:WT	-13.25	21.99	-35.24	13.17	1	1	3.785	13
Row 3:WT vs. Row 12:K408R/K408R	-13.25	48.49	-61.73	14.07	1	1	6.203	13
Row 3:WT vs. Row 13:WT	-13.25	21.99	-35.24	13.17	1	1	3.785	13
Row 3:WT vs. Row 13:K408R/K408R	-13.25	48.49	-61.73	14.07	1	1	6.203	13
Row 3:WT vs. Row 14:WT	-13.25	21.99	-35.24	13.17	1	1	3.785	13
Row 3:WT vs. Row 14:K408R/K408R	-13.25	48.49	-61.73	14.07	1	1	6.203	13
Row 3:K408R/K408R vs. Row 4:WT	13.25	-13.25	26.5	14.07	1	1	2.662	13
Row 3:K408R/K408R vs. Row 4:K408R/K408R	13.25	13.25	0	13.17	1	1	0	13
Row 3:K408R/K408R vs. Row 5:WT	13.25	4.609	8.639	14.07	1	1	0.8681	13
Row 3:K408R/K408R vs. Row 5:K408R/K408R	13.25	31.11	-17.86	13.17	1	1	1.918	13
Row 3:K408R/K408R vs. Row 6:WT	13.25	4.609	8.639	14.07	1	1	0.8681	13
Row 3:K408R/K408R vs. Row 6:K408R/K408R	13.25	31.11	-17.86	13.17	1	1	1.918	13
Row 3:K408R/K408R vs. Row 7:WT	13.25	7.942	5.306	14.07	1	1	0.5331	13
Row 3:K408R/K408R vs. Row 7:K408R/K408R	13.25	34.44	-21.19	13.17	1	1	2.276	13
Row 3:K408R/K408R vs. Row 8:WT	13.25	7.942	5.306	14.07	1	1	0.5331	13
Row 3:K408R/K408R vs. Row 8:K408R/K408R	13.25	34.44	-21.19	13.17	1	1	2.276	13
Row 3:K408R/K408R vs. Row 9:WT	13.25	11.28	1.973	14.07	1	1	0.1982	13
Row 3:K408R/K408R vs. Row 9:K408R/K408R	13.25	37.77	-24.52	13.17	1	1	2.634	13
Row 3:K408R/K408R vs. Row 10:WT	13.25	21.99	-8.741	14.07	1	1	0.8783	13
Row 3:K408R/K408R vs. Row 10:K408R/K408R	13.25	48.49	-35.24	13.17	1	1	3.785	13
Row 3:K408R/K408R vs. Row 11:WT	13.25	21.99	-8.741	14.07	1	1	0.8783	13
Row 3:K408R/K408R vs. Row 11:K408R/K408R	13.25	48.49	-35.24	13.17	1	1	3.785	13
Row 3:K408R/K408R vs. Row 12:WT	13.25	21.99	-8.741	14.07	1	1	0.8783	13
Row 3:K408R/K408R vs. Row 12:K408R/K408R	13.25	48.49	-35.24	13.17	1	1	3.785	13
Row 3:K408R/K408R vs. Row 13:WT	13.25	21.99	-8.741	14.07	1	1	0.8783	13
Row 3:K408R/K408R vs. Row 13:K408R/K408R	13.25	48.49	-35.24	13.17	1	1	3.785	13
Row 3:K408R/K408R vs. Row 14:WT	13.25	21.99	-8.741	14.07	1	1	0.8783	13
Row 3:K408R/K408R vs. Row 14:K408R/K408R	13.25	48.49	-35.24	13.17	1	1	3.785	13
Row 4:WT vs. Row 4:K408R/K408R	-13.25	13.25	-26.5	4.976	1	1	7.53	13
Row 4:WT vs. Row 5:WT	-13.25	4.609	-17.86	13.17	1	1	1.918	13
Row 4:WT vs. Row 5:K408R/K408R	-13.25	31.11	-44.35	14.07	1	1	4.457	13
Row 4:WT vs. Row 6:WT	-13.25	4.609	-17.86	13.17	1	1	1.918	13
Row 4:WT vs. Row 6:K408R/K408R	-13.25	31.11	-44.35	14.07	1	1	4.457	13
Row 4:WT vs. Row 7:WT	-13.25	7.942	-21.19	13.17	1	1	2.276	13
Row 4:WT vs. Row 7:K408R/K408R	-13.25	34.44	-47.69	14.07	1	1	4.791	13
Row 4:WT vs. Row 8:WT	-13.25	7.942	-21.19	13.17	1	1	2.276	13
Row 4:WT vs. Row 8:K408R/K408R	-13.25	34.44	-47.69	14.07	1	1	4.791	13
Row 4:WT vs. Row 9:WT	-13.25	11.28	-24.52	13.17	1	1	2.634	13
Row 4:WT vs. Row 9:K408R/K408R	-13.25	37.77	-51.02	14.07	1	1	5.126	13
Row 4:WT vs. Row 10:WT	-13.25	21.99	-35.24	13.17	1	1	3.785	13
Row 4:WT vs. Row 10:K408R/K408R	-13.25	48.49	-61.73	14.07	1	1	6.203	13
Row 4:WT vs. Row 11:WT	-13.25	21.99	-35.24	13.17	1	1	3.785	13
Row 4:WT vs. Row 11:K408R/K408R	-13.25	48.49	-61.73	14.07	1	1	6.203	13
Row 4:WT vs. Row 12:WT	-13.25	21.99	-35.24	13.17	1	1	3.785	13
Row 4:WT vs. Row 12:K408R/K408R	-13.25	48.49	-61.73	14.07	1	1	6.203	13
Row 4:WT vs. Row 13:WT	-13.25	21.99	-35.24	13.17	1	1	3.785	13
Row 4:WT vs. Row 13:K408R/K408R	-13.25	48.49	-61.73	14.07	1	1	6.203	13
Row 4:WT vs. Row 14:WT	-13.25	21.99	-35.24	13.17	1	1	3.785	13
Row 4:WT vs. Row 14:K408R/K408R	-13.25	48.49	-61.73	14.07	1	1	6.203	13
Row 4:K408R/K408R vs. Row 5:WT	13.25	4.609	8.639	14.07	1	1	0.8681	13
Row 4:K408R/K408R vs. Row 5:K408R/K408R	13.25	31.11	-17.86	13.17	1	1	1.918	13
Row 4:K408R/K408R vs. Row 6:WT	13.25	4.609	8.639	14.07	1	1	0.8681	13
Row 4:K408R/K408R vs. Row 6:K408R/K408R	13.25	31.11	-17.86	13.17	1	1	1.918	13
Row 4:K408R/K408R vs. Row 7:WT	13.25	7.942	5.306	14.07	1	1	0.5331	13
Row 4:K408R/K408R vs. Row 7:K408R/K408R	13.25	34.44	-21.19	13.17	1	1	2.276	13
Row 4:K408R/K408R vs. Row 8:WT	13.25	7.942	5.306	14.07	1	1	0.5331	13
Row 4:K408R/K408R vs. Row 8:K408R/K408R	13.25	34.44	-21.19	13.17	1	1	2.276	13
Row 4:K408R/K408R vs. Row 9:WT	13.25	11.28	1.973	14.07	1	1	0.1982	13
Row 4:K408R/K408R vs. Row 9:K408R/K408R	13.25	37.77	-24.52	13.17	1	1	2.634	13
Row 4:K408R/K408R vs. Row 10:WT	13.25	21.99	-8.741	14.07	1	1	0.8783	13
Row 4:K408R/K408R vs. Row 10:K408R/K408R	13.25	48.49	-35.24	13.17	1	1	3.785	13
Row 4:K408R/K408R vs. Row 11:WT	13.25	21.99	-8.741	14.07	1	1	0.8783	13
Row 4:K408R/K408R vs. Row 11:K408R/K408R	13.25	48.49	-35.24	13.17	1	1	3.785	13
Row 4:K408R/K408R vs. Row 12:WT	13.25	21.99	-8.741	14.07	1	1	0.8783	13
Row 4:K408R/K408R vs. Row 12:K408R/K408R	13.25	48.49	-35.24	13.17	1	1	3.785	13
Row 4:K408R/K408R vs. Row 13:WT	13.25	21.99	-8.741	14.07	1	1	0.8783	13
Row 4:K408R/K408R vs. Row 13:K408R/K408R	13.25	48.49	-35.24	13.17	1	1	3.785	13
Row 4:K408R/K408R vs. Row 14:WT	13.25	21.99	-8.741	14.07	1	1	0.8783	13
Row 4:K408R/K408R vs. Row 14:K408R/K408R	13.25	48.49	-35.24	13.17	1	1	3.785	13
Row 5:WT vs. Row 5:K408R/K408R	4.609	31.11	-26.5	4.976	1	1	7.53	13
Row 5:WT vs. Row 6:WT	4.609	4.609	-3.553e-15	13.17	1	1	3.816e-16	13
Row 5:WT vs. Row 6:K408R/K408R	4.609	31.11	-26.5	14.07	1	1	2.662	13
Row 5:WT vs. Row 7:WT	4.609	7.942	-3.333	13.17	1	1	0.3581	13
Row 5:WT vs. Row 7:K408R/K408R	4.609	34.44	-29.83	14.07	1	1	2.997	13
Row 5:WT vs. Row 8:WT	4.609	7.942	-3.333	13.17	1	1	0.3581	13
Row 5:WT vs. Row 8:K408R/K408R	4.609	34.44	-29.83	14.07	1	1	2.997	13
Row 5:WT vs. Row 9:WT	4.609	11.28	-6.667	13.17	1	1	0.7161	13
Row 5:WT vs. Row 9:K408R/K408R	4.609	37.77	-33.16	14.07	1	1	3.332	13
Row 5:WT vs. Row 10:WT	4.609	21.99	-17.38	13.17	1	1	1.867	13
Row 5:WT vs. Row 10:K408R/K408R	4.609	48.49	-43.88	14.07	1	1	4.409	13
Row 5:WT vs. Row 11:WT	4.609	21.99	-17.38	13.17	1	1	1.867	13
Row 5:WT vs. Row 11:K408R/K408R	4.609	48.49	-43.88	14.07	1	1	4.409	13
Row 5:WT vs. Row 12:WT	4.609	21.99	-17.38	13.17	1	1	1.867	13
Row 5:WT vs. Row 12:K408R/K408R	4.609	48.49	-43.88	14.07	1	1	4.409	13
Row 5:WT vs. Row 13:WT	4.609	21.99	-17.38	13.17	1	1	1.867	13
Row 5:WT vs. Row 13:K408R/K408R	4.609	48.49	-43.88	14.07	1	1	4.409	13
Row 5:WT vs. Row 14:WT	4.609	21.99	-17.38	13.17	1	1	1.867	13
Row 5:WT vs. Row 14:K408R/K408R	4.609	48.49	-43.88	14.07	1	1	4.409	13
Row 5:K408R/K408R vs. Row 6:WT	31.11	4.609	26.5	14.07	1	1	2.662	13
Row 5:K408R/K408R vs. Row 6:K408R/K408R	31.11	31.11	0	13.17	1	1	0	13
Row 5:K408R/K408R vs. Row 7:WT	31.11	7.942	23.16	14.07	1	1	2.327	13
Row 5:K408R/K408R vs. Row 7:K408R/K408R	31.11	34.44	-3.333	13.17	1	1	0.3581	13
Row 5:K408R/K408R vs. Row 8:WT	31.11	7.942	23.16	14.07	1	1	2.327	13
Row 5:K408R/K408R vs. Row 8:K408R/K408R	31.11	34.44	-3.333	13.17	1	1	0.3581	13
Row 5:K408R/K408R vs. Row 9:WT	31.11	11.28	19.83	14.07	1	1	1.992	13
Row 5:K408R/K408R vs. Row 9:K408R/K408R	31.11	37.77	-6.667	13.17	1	1	0.7161	13
Row 5:K408R/K408R vs. Row 10:WT	31.11	21.99	9.116	14.07	1	1	0.9159	13
Row 5:K408R/K408R vs. Row 10:K408R/K408R	31.11	48.49	-17.38	13.17	1	1	1.867	13
Row 5:K408R/K408R vs. Row 11:WT	31.11	21.99	9.116	14.07	1	1	0.9159	13
Row 5:K408R/K408R vs. Row 11:K408R/K408R	31.11	48.49	-17.38	13.17	1	1	1.867	13
Row 5:K408R/K408R vs. Row 12:WT	31.11	21.99	9.116	14.07	1	1	0.9159	13
Row 5:K408R/K408R vs. Row 12:K408R/K408R	31.11	48.49	-17.38	13.17	1	1	1.867	13
Row 5:K408R/K408R vs. Row 13:WT	31.11	21.99	9.116	14.07	1	1	0.9159	13
Row 5:K408R/K408R vs. Row 13:K408R/K408R	31.11	48.49	-17.38	13.17	1	1	1.867	13
Row 5:K408R/K408R vs. Row 14:WT	31.11	21.99	9.116	14.07	1	1	0.9159	13
Row 5:K408R/K408R vs. Row 14:K408R/K408R	31.11	48.49	-17.38	13.17	1	1	1.867	13
Row 6:WT vs. Row 6:K408R/K408R	4.609	31.11	-26.5	4.976	1	1	7.53	13
Row 6:WT vs. Row 7:WT	4.609	7.942	-3.333	13.17	1	1	0.3581	13
Row 6:WT vs. Row 7:K408R/K408R	4.609	34.44	-29.83	14.07	1	1	2.997	13
Row 6:WT vs. Row 8:WT	4.609	7.942	-3.333	13.17	1	1	0.3581	13
Row 6:WT vs. Row 8:K408R/K408R	4.609	34.44	-29.83	14.07	1	1	2.997	13
Row 6:WT vs. Row 9:WT	4.609	11.28	-6.667	13.17	1	1	0.7161	13
Row 6:WT vs. Row 9:K408R/K408R	4.609	37.77	-33.16	14.07	1	1	3.332	13
Row 6:WT vs. Row 10:WT	4.609	21.99	-17.38	13.17	1	1	1.867	13
Row 6:WT vs. Row 10:K408R/K408R	4.609	48.49	-43.88	14.07	1	1	4.409	13
Row 6:WT vs. Row 11:WT	4.609	21.99	-17.38	13.17	1	1	1.867	13
Row 6:WT vs. Row 11:K408R/K408R	4.609	48.49	-43.88	14.07	1	1	4.409	13
Row 6:WT vs. Row 12:WT	4.609	21.99	-17.38	13.17	1	1	1.867	13
Row 6:WT vs. Row 12:K408R/K408R	4.609	48.49	-43.88	14.07	1	1	4.409	13
Row 6:WT vs. Row 13:WT	4.609	21.99	-17.38	13.17	1	1	1.867	13
Row 6:WT vs. Row 13:K408R/K408R	4.609	48.49	-43.88	14.07	1	1	4.409	13
Row 6:WT vs. Row 14:WT	4.609	21.99	-17.38	13.17	1	1	1.867	13
Row 6:WT vs. Row 14:K408R/K408R	4.609	48.49	-43.88	14.07	1	1	4.409	13
Row 6:K408R/K408R vs. Row 7:WT	31.11	7.942	23.16	14.07	1	1	2.327	13
Row 6:K408R/K408R vs. Row 7:K408R/K408R	31.11	34.44	-3.333	13.17	1	1	0.3581	13
Row 6:K408R/K408R vs. Row 8:WT	31.11	7.942	23.16	14.07	1	1	2.327	13
Row 6:K408R/K408R vs. Row 8:K408R/K408R	31.11	34.44	-3.333	13.17	1	1	0.3581	13
Row 6:K408R/K408R vs. Row 9:WT	31.11	11.28	19.83	14.07	1	1	1.992	13
Row 6:K408R/K408R vs. Row 9:K408R/K408R	31.11	37.77	-6.667	13.17	1	1	0.7161	13
Row 6:K408R/K408R vs. Row 10:WT	31.11	21.99	9.116	14.07	1	1	0.9159	13
Row 6:K408R/K408R vs. Row 10:K408R/K408R	31.11	48.49	-17.38	13.17	1	1	1.867	13
Row 6:K408R/K408R vs. Row 11:WT	31.11	21.99	9.116	14.07	1	1	0.9159	13
Row 6:K408R/K408R vs. Row 11:K408R/K408R	31.11	48.49	-17.38	13.17	1	1	1.867	13
Row 6:K408R/K408R vs. Row 12:WT	31.11	21.99	9.116	14.07	1	1	0.9159	13
Row 6:K408R/K408R vs. Row 12:K408R/K408R	31.11	48.49	-17.38	13.17	1	1	1.867	13
Row 6:K408R/K408R vs. Row 13:WT	31.11	21.99	9.116	14.07	1	1	0.9159	13
Row 6:K408R/K408R vs. Row 13:K408R/K408R	31.11	48.49	-17.38	13.17	1	1	1.867	13
Row 6:K408R/K408R vs. Row 14:WT	31.11	21.99	9.116	14.07	1	1	0.9159	13
Row 6:K408R/K408R vs. Row 14:K408R/K408R	31.11	48.49	-17.38	13.17	1	1	1.867	13
Row 7:WT vs. Row 7:K408R/K408R	7.942	34.44	-26.5	4.976	1	1	7.53	13
Row 7:WT vs. Row 8:WT	7.942	7.942	0	13.17	1	1	0	13
Row 7:WT vs. Row 8:K408R/K408R	7.942	34.44	-26.5	14.07	1	1	2.662	13
Row 7:WT vs. Row 9:WT	7.942	11.28	-3.333	13.17	1	1	0.358	13
Row 7:WT vs. Row 9:K408R/K408R	7.942	37.77	-29.83	14.07	1	1	2.997	13
Row 7:WT vs. Row 10:WT	7.942	21.99	-14.05	13.17	1	1	1.509	13
Row 7:WT vs. Row 10:K408R/K408R	7.942	48.49	-40.54	14.07	1	1	4.074	13
Row 7:WT vs. Row 11:WT	7.942	21.99	-14.05	13.17	1	1	1.509	13
Row 7:WT vs. Row 11:K408R/K408R	7.942	48.49	-40.54	14.07	1	1	4.074	13
Row 7:WT vs. Row 12:WT	7.942	21.99	-14.05	13.17	1	1	1.509	13
Row 7:WT vs. Row 12:K408R/K408R	7.942	48.49	-40.54	14.07	1	1	4.074	13
Row 7:WT vs. Row 13:WT	7.942	21.99	-14.05	13.17	1	1	1.509	13
Row 7:WT vs. Row 13:K408R/K408R	7.942	48.49	-40.54	14.07	1	1	4.074	13
Row 7:WT vs. Row 14:WT	7.942	21.99	-14.05	13.17	1	1	1.509	13
Row 7:WT vs. Row 14:K408R/K408R	7.942	48.49	-40.54	14.07	1	1	4.074	13
Row 7:K408R/K408R vs. Row 8:WT	34.44	7.942	26.5	14.07	1	1	2.662	13
Row 7:K408R/K408R vs. Row 8:K408R/K408R	34.44	34.44	0	13.17	1	1	0	13
Row 7:K408R/K408R vs. Row 9:WT	34.44	11.28	23.16	14.07	1	1	2.327	13
Row 7:K408R/K408R vs. Row 9:K408R/K408R	34.44	37.77	-3.333	13.17	1	1	0.358	13
Row 7:K408R/K408R vs. Row 10:WT	34.44	21.99	12.45	14.07	1	1	1.251	13
Row 7:K408R/K408R vs. Row 10:K408R/K408R	34.44	48.49	-14.05	13.17	1	1	1.509	13
Row 7:K408R/K408R vs. Row 11:WT	34.44	21.99	12.45	14.07	1	1	1.251	13
Row 7:K408R/K408R vs. Row 11:K408R/K408R	34.44	48.49	-14.05	13.17	1	1	1.509	13
Row 7:K408R/K408R vs. Row 12:WT	34.44	21.99	12.45	14.07	1	1	1.251	13
Row 7:K408R/K408R vs. Row 12:K408R/K408R	34.44	48.49	-14.05	13.17	1	1	1.509	13
Row 7:K408R/K408R vs. Row 13:WT	34.44	21.99	12.45	14.07	1	1	1.251	13
Row 7:K408R/K408R vs. Row 13:K408R/K408R	34.44	48.49	-14.05	13.17	1	1	1.509	13
Row 7:K408R/K408R vs. Row 14:WT	34.44	21.99	12.45	14.07	1	1	1.251	13
Row 7:K408R/K408R vs. Row 14:K408R/K408R	34.44	48.49	-14.05	13.17	1	1	1.509	13
Row 8:WT vs. Row 8:K408R/K408R	7.942	34.44	-26.5	4.976	1	1	7.53	13
Row 8:WT vs. Row 9:WT	7.942	11.28	-3.333	13.17	1	1	0.358	13
Row 8:WT vs. Row 9:K408R/K408R	7.942	37.77	-29.83	14.07	1	1	2.997	13
Row 8:WT vs. Row 10:WT	7.942	21.99	-14.05	13.17	1	1	1.509	13
Row 8:WT vs. Row 10:K408R/K408R	7.942	48.49	-40.54	14.07	1	1	4.074	13
Row 8:WT vs. Row 11:WT	7.942	21.99	-14.05	13.17	1	1	1.509	13
Row 8:WT vs. Row 11:K408R/K408R	7.942	48.49	-40.54	14.07	1	1	4.074	13
Row 8:WT vs. Row 12:WT	7.942	21.99	-14.05	13.17	1	1	1.509	13
Row 8:WT vs. Row 12:K408R/K408R	7.942	48.49	-40.54	14.07	1	1	4.074	13
Row 8:WT vs. Row 13:WT	7.942	21.99	-14.05	13.17	1	1	1.509	13
Row 8:WT vs. Row 13:K408R/K408R	7.942	48.49	-40.54	14.07	1	1	4.074	13
Row 8:WT vs. Row 14:WT	7.942	21.99	-14.05	13.17	1	1	1.509	13
Row 8:WT vs. Row 14:K408R/K408R	7.942	48.49	-40.54	14.07	1	1	4.074	13
Row 8:K408R/K408R vs. Row 9:WT	34.44	11.28	23.16	14.07	1	1	2.327	13
Row 8:K408R/K408R vs. Row 9:K408R/K408R	34.44	37.77	-3.333	13.17	1	1	0.358	13
Row 8:K408R/K408R vs. Row 10:WT	34.44	21.99	12.45	14.07	1	1	1.251	13
Row 8:K408R/K408R vs. Row 10:K408R/K408R	34.44	48.49	-14.05	13.17	1	1	1.509	13
Row 8:K408R/K408R vs. Row 11:WT	34.44	21.99	12.45	14.07	1	1	1.251	13
Row 8:K408R/K408R vs. Row 11:K408R/K408R	34.44	48.49	-14.05	13.17	1	1	1.509	13
Row 8:K408R/K408R vs. Row 12:WT	34.44	21.99	12.45	14.07	1	1	1.251	13
Row 8:K408R/K408R vs. Row 12:K408R/K408R	34.44	48.49	-14.05	13.17	1	1	1.509	13
Row 8:K408R/K408R vs. Row 13:WT	34.44	21.99	12.45	14.07	1	1	1.251	13
Row 8:K408R/K408R vs. Row 13:K408R/K408R	34.44	48.49	-14.05	13.17	1	1	1.509	13
Row 8:K408R/K408R vs. Row 14:WT	34.44	21.99	12.45	14.07	1	1	1.251	13
Row 8:K408R/K408R vs. Row 14:K408R/K408R	34.44	48.49	-14.05	13.17	1	1	1.509	13
Row 9:WT vs. Row 9:K408R/K408R	11.28	37.77	-26.5	4.976	1	1	7.53	13
Row 9:WT vs. Row 10:WT	11.28	21.99	-10.71	13.17	1	1	1.151	13
Row 9:WT vs. Row 10:K408R/K408R	11.28	48.49	-37.21	14.07	1	1	3.739	13
Row 9:WT vs. Row 11:WT	11.28	21.99	-10.71	13.17	1	1	1.151	13
Row 9:WT vs. Row 11:K408R/K408R	11.28	48.49	-37.21	14.07	1	1	3.739	13
Row 9:WT vs. Row 12:WT	11.28	21.99	-10.71	13.17	1	1	1.151	13
Row 9:WT vs. Row 12:K408R/K408R	11.28	48.49	-37.21	14.07	1	1	3.739	13
Row 9:WT vs. Row 13:WT	11.28	21.99	-10.71	13.17	1	1	1.151	13
Row 9:WT vs. Row 13:K408R/K408R	11.28	48.49	-37.21	14.07	1	1	3.739	13
Row 9:WT vs. Row 14:WT	11.28	21.99	-10.71	13.17	1	1	1.151	13
Row 9:WT vs. Row 14:K408R/K408R	11.28	48.49	-37.21	14.07	1	1	3.739	13
Row 9:K408R/K408R vs. Row 10:WT	37.77	21.99	15.78	14.07	1	1	1.586	13
Row 9:K408R/K408R vs. Row 10:K408R/K408R	37.77	48.49	-10.71	13.17	1	1	1.151	13
Row 9:K408R/K408R vs. Row 11:WT	37.77	21.99	15.78	14.07	1	1	1.586	13
Row 9:K408R/K408R vs. Row 11:K408R/K408R	37.77	48.49	-10.71	13.17	1	1	1.151	13
Row 9:K408R/K408R vs. Row 12:WT	37.77	21.99	15.78	14.07	1	1	1.586	13
Row 9:K408R/K408R vs. Row 12:K408R/K408R	37.77	48.49	-10.71	13.17	1	1	1.151	13
Row 9:K408R/K408R vs. Row 13:WT	37.77	21.99	15.78	14.07	1	1	1.586	13
Row 9:K408R/K408R vs. Row 13:K408R/K408R	37.77	48.49	-10.71	13.17	1	1	1.151	13
Row 9:K408R/K408R vs. Row 14:WT	37.77	21.99	15.78	14.07	1	1	1.586	13
Row 9:K408R/K408R vs. Row 14:K408R/K408R	37.77	48.49	-10.71	13.17	1	1	1.151	13
Row 10:WT vs. Row 10:K408R/K408R	21.99	48.49	-26.5	4.976	1	1	7.53	13
Row 10:WT vs. Row 11:WT	21.99	21.99	0	13.17	1	1	0	13
Row 10:WT vs. Row 11:K408R/K408R	21.99	48.49	-26.5	14.07	1	1	2.662	13
Row 10:WT vs. Row 12:WT	21.99	21.99	0	13.17	1	1	0	13
Row 10:WT vs. Row 12:K408R/K408R	21.99	48.49	-26.5	14.07	1	1	2.662	13
Row 10:WT vs. Row 13:WT	21.99	21.99	0	13.17	1	1	0	13
Row 10:WT vs. Row 13:K408R/K408R	21.99	48.49	-26.5	14.07	1	1	2.662	13
Row 10:WT vs. Row 14:WT	21.99	21.99	0	13.17	1	1	0	13
Row 10:WT vs. Row 14:K408R/K408R	21.99	48.49	-26.5	14.07	1	1	2.662	13
Row 10:K408R/K408R vs. Row 11:WT	48.49	21.99	26.5	14.07	1	1	2.662	13
Row 10:K408R/K408R vs. Row 11:K408R/K408R	48.49	48.49	0	13.17	1	1	0	13
Row 10:K408R/K408R vs. Row 12:WT	48.49	21.99	26.5	14.07	1	1	2.662	13
Row 10:K408R/K408R vs. Row 12:K408R/K408R	48.49	48.49	0	13.17	1	1	0	13
Row 10:K408R/K408R vs. Row 13:WT	48.49	21.99	26.5	14.07	1	1	2.662	13
Row 10:K408R/K408R vs. Row 13:K408R/K408R	48.49	48.49	0	13.17	1	1	0	13
Row 10:K408R/K408R vs. Row 14:WT	48.49	21.99	26.5	14.07	1	1	2.662	13
Row 10:K408R/K408R vs. Row 14:K408R/K408R	48.49	48.49	0	13.17	1	1	0	13
Row 11:WT vs. Row 11:K408R/K408R	21.99	48.49	-26.5	4.976	1	1	7.53	13
Row 11:WT vs. Row 12:WT	21.99	21.99	0	13.17	1	1	0	13
Row 11:WT vs. Row 12:K408R/K408R	21.99	48.49	-26.5	14.07	1	1	2.662	13
Row 11:WT vs. Row 13:WT	21.99	21.99	0	13.17	1	1	0	13
Row 11:WT vs. Row 13:K408R/K408R	21.99	48.49	-26.5	14.07	1	1	2.662	13
Row 11:WT vs. Row 14:WT	21.99	21.99	0	13.17	1	1	0	13
Row 11:WT vs. Row 14:K408R/K408R	21.99	48.49	-26.5	14.07	1	1	2.662	13
Row 11:K408R/K408R vs. Row 12:WT	48.49	21.99	26.5	14.07	1	1	2.662	13
Row 11:K408R/K408R vs. Row 12:K408R/K408R	48.49	48.49	0	13.17	1	1	0	13
Row 11:K408R/K408R vs. Row 13:WT	48.49	21.99	26.5	14.07	1	1	2.662	13
Row 11:K408R/K408R vs. Row 13:K408R/K408R	48.49	48.49	0	13.17	1	1	0	13
Row 11:K408R/K408R vs. Row 14:WT	48.49	21.99	26.5	14.07	1	1	2.662	13
Row 11:K408R/K408R vs. Row 14:K408R/K408R	48.49	48.49	0	13.17	1	1	0	13
Row 12:WT vs. Row 12:K408R/K408R	21.99	48.49	-26.5	4.976	1	1	7.53	13
Row 12:WT vs. Row 13:WT	21.99	21.99	0	13.17	1	1	0	13
Row 12:WT vs. Row 13:K408R/K408R	21.99	48.49	-26.5	14.07	1	1	2.662	13
Row 12:WT vs. Row 14:WT	21.99	21.99	0	13.17	1	1	0	13
Row 12:WT vs. Row 14:K408R/K408R	21.99	48.49	-26.5	14.07	1	1	2.662	13
Row 12:K408R/K408R vs. Row 13:WT	48.49	21.99	26.5	14.07	1	1	2.662	13
Row 12:K408R/K408R vs. Row 13:K408R/K408R	48.49	48.49	0	13.17	1	1	0	13
Row 12:K408R/K408R vs. Row 14:WT	48.49	21.99	26.5	14.07	1	1	2.662	13
Row 12:K408R/K408R vs. Row 14:K408R/K408R	48.49	48.49	0	13.17	1	1	0	13
Row 13:WT vs. Row 13:K408R/K408R	21.99	48.49	-26.5	4.976	1	1	7.53	13
Row 13:WT vs. Row 14:WT	21.99	21.99	0	13.17	1	1	0	13
Row 13:WT vs. Row 14:K408R/K408R	21.99	48.49	-26.5	14.07	1	1	2.662	13
Row 13:K408R/K408R vs. Row 14:WT	48.49	21.99	26.5	14.07	1	1	2.662	13
Row 13:K408R/K408R vs. Row 14:K408R/K408R	48.49	48.49	0	13.17	1	1	0	13
Row 14:WT vs. Row 14:K408R/K408R	21.99	48.49	-26.5	4.976	1	1	7.53	13
Compact letter display
Row 14:K408R/K408R	A B C E F H I J K L
Row 13:K408R/K408R	A B C E G H I J K L
Row 12:K408R/K408R	A B C F G H I J K L
Row 11:K408R/K408R	A B E F G H I J K L
Row 10:K408R/K408R	A C E F G H I J K L
Row 9:K408R/K408R	A B C E F G I J K L
Row 8:K408R/K408R	A B C E F G H J K L
Row 7:K408R/K408R	A B C E F G H I K L
Row 6:K408R/K408R	A B C E F G H I J L
Row 5:K408R/K408R	A B C E F G H I J K
Row 10:WT	B D M N O P
Row 11:WT	C D M N O P
Row 12:WT	D E M N O P
Row 13:WT	D F M N O P
Row 14:WT	D G M N O P
Row 2:K408R/K408R	A D M N P
Row 3:K408R/K408R	A D M O P
Row 4:K408R/K408R	A D N O P
Row 1:K408R/K408R	A D M N O
Row 9:WT	D H
Row 8:WT	D I
Row 7:WT	D J
Row 6:WT	D K
Row 5:WT	D L
Row 4:WT	H I J K L M
Row 3:WT	H I J K L N
Row 2:WT	H I J K L O
Row 1:WT	H I J K L P

## Sheet: Sheet2
Wild Type	K408R/K408R
9.3	9.4
8.4	9.6
9.1	7.4
10.3	8.4
8.3	9.6
12.3	10.7
8.7	10.4
8.8	10.2
8.7	9.8
9.9	12.5
11.1	12.7
10.1	11.9
10.1	10
	8.4
	10.7
	9.2
	9.4
	9.6
	7.6
	10.1
	10
Table Analyzed	Wights (Males)
Column B	K408R/K408R
vs.	vs.
Column A	Wild Type
Unpaired t test
P value	0.5705
P value summary	ns
Significantly different (P < 0.05)?	No
One- or two-tailed P value?	Two-tailed
t, df	t=0.5733, df=32
How big is the difference?
Mean of column A	9.623
Mean of column B	9.886
Difference between means (B - A) ± SEM	0.2626 ± 0.4581
95% confidence interval	-0.6706 to 1.196
R squared (eta squared)	0.01017
F test to compare variances
F, DFn, Dfd	1.380, 20, 12
P value	0.5748
P value summary	ns
Significantly different (P < 0.05)?	No
Normality of Residuals
Test name	Statistics	P value	Passed normality test (alpha=0.05)?	P value summary
Anderson-Darling (A2*)	0.5015	0.1933	Yes	ns
D'Agostino-Pearson omnibus (K2)	1.959	0.3754	Yes	ns
Shapiro-Wilk (W)	0.9584	0.218	Yes	ns
Kolmogorov-Smirnov (distance)	0.115	>0.1000	Yes	ns
Data analyzed
Sample size, column A	13
Sample size, column B	21

## Sheet: Sheet3
Wild Type	K408R/K408R
8.2	8.6
8.3	9.5
9.6	9.5
12.5	10.1
9.9	9.3
9.7	12.5
8.3	11.8
8.9	11.9
9.9	9.9
9.5	10.7
11.4	8.9
9.1	9.3
9.8	10.1
	9.4
	8.6
Table Analyzed	Wights (Females)
Column B	K408R/K408R
vs.	vs.
Column A	Wild Type
Mann Whitney test
P value	0.4321
Exact or approximate P value?	Exact
P value summary	ns
Significantly different (P < 0.05)?	No
One- or two-tailed P value?	Two-tailed
Sum of ranks in column A,B	171 , 235
Mann-Whitney U	80
Difference between medians
Median of column A	9.600, n=13
Median of column B	9.500, n=15
Difference: Actual	-0.1
Difference: Hodges-Lehmann	0.3

## Sheet: Sheet4
Wild Type	K408R/K408R
9.3	9.4
8.4	9.6
9.1	7.4
10.3	8.4
8.3	9.6
12.3	10.7
8.7	10.4
8.8	10.2
8.7	9.8
9.9	12.5
11.1	12.7
10.1	11.9
10.1	10
	8.4
	10.7
	9.2
	9.4
	9.6
	7.6
	10.1
	10
8.2	8.6
8.3	9.5
9.6	9.5
12.5	10.1
9.9	9.3
9.7	12.5
8.3	11.8
8.9	11.9
9.9	9.9
9.5	10.7
11.4	8.9
9.1	9.3
9.8	10.1
	9.4
	8.6
Table Analyzed	Weights (All)
Column B	K408R/K408R
vs.	vs.
Column A	Wild Type
Mann Whitney test
P value	0.2336
Exact or approximate P value?	Exact
P value summary	ns
Significantly different (P < 0.05)?	No
One- or two-tailed P value?	Two-tailed
Sum of ranks in column A,B	735 , 1218
Mann-Whitney U	384
Difference between medians
Median of column A	9.550, n=26
Median of column B	9.700, n=36
Difference: Actual	0.15
Difference: Hodges-Lehmann	0.3

## Sheet: Sheet5
Wild Type	K408R/K408R
5	9
10	4
25	18
15	17
19	10
13	8
13	12
3	8
25	9
18	11
11	8
12	14
13	15
	15
	48
	23
	32
	23
	8
	6
	24
Table Analyzed	Wire Hang (Males)
Column B	K408R/K408R
vs.	vs.
Column A	Wild Type
Mann Whitney test
P value	0.7727
Exact or approximate P value?	Exact
P value summary	ns
Significantly different (P < 0.05)?	No
One- or two-tailed P value?	Two-tailed
Sum of ranks in column A,B	236 , 359
Mann-Whitney U	128
Difference between medians
Median of column A	13.00, n=13
Median of column B	12.00, n=21
Difference: Actual	-1
Difference: Hodges-Lehmann	-1

## Sheet: Sheet6
Wild Type	K408R/K408R
12	9
10	17
12	9
5	12
7	5
6	17
16	8
9	12
10	46
8	11
14	11
90	7
3	18
	6
	6
Table Analyzed	Wire Hang (Females)
Column B	K408R/K408R
vs.	vs.
Column A	Wild Type
Mann Whitney test
P value	0.6571
Exact or approximate P value?	Exact
P value summary	ns
Significantly different (P < 0.05)?	No
One- or two-tailed P value?	Two-tailed
Sum of ranks in column A,B	178.5 , 227.5
Mann-Whitney U	87.5
Difference between medians
Median of column A	10.00, n=13
Median of column B	11.00, n=15
Difference: Actual	1
Difference: Hodges-Lehmann	1

## Sheet: Sheet7
Wild Type	K408R/K408R
5	9
10	4
25	18
15	17
19	10
13	8
13	12
3	8
25	9
18	11
11	8
12	14
13	15
	15
	48
	23
	32
	23
	8
	6
	24
12	9
10	17
12	9
5	12
7	5
6	17
16	8
9	12
10	46
8	11
14	11
90	7
3	18
	6
	6
Table Analyzed	Wire Hang (All)
Column B	K408R/K408R
vs.	vs.
Column A	Wild Type
Mann Whitney test
P value	0.8844
Exact or approximate P value?	Exact
P value summary	ns
Significantly different (P < 0.05)?	No
One- or two-tailed P value?	Two-tailed
Sum of ranks in column A,B	808.5 , 1145
Mann-Whitney U	457.5
Difference between medians
Median of column A	12.00, n=26
Median of column B	11.00, n=36
Difference: Actual	-1
Difference: Hodges-Lehmann	0

## Sheet: Sheet8
	WT
2MO	2521.09	2759.64	1913.8	2087.26	2902.86	2562.39	2933.85	2028.92	3055.06	2178.21	3621.41	2383	2853.54	2601.56
9MO	1639.02	2148.84	2522.16	2137.74	2247.2	1857.75	2949.41	3351.52	1656.11	1992.89	1999.47	1658.66	1730.36	1850.39
16MO	1129.4	1778.96	1169.44	1172.31		766.048	2419.86	1491.19	1174.57	1344.17	1170.48		1296.38	1386.37
	K408R/K408R
2MO	2126.66	3010.74	2725.97	2304.77	2769.72	2386.41	2917.59	1881.14	2460.29	2468.29	2218.33	2798.35	2501.02	3180.25	2804.18
9MO	1889.1	1143.61	1509.93	1355.82	2238.01	2534.98	2824.21	1439.74	950.945	1497.93	1399.14	1861.52	1710.4	2040.41	2057.67
16MO	999.075	1005.1	726.925		1288.13	1569.34	1560.65	1187.29		1432.84		1517.52	960.023	1257.82	2029.63
Table Analyzed	OF Distance (male)
Mixed-effects model (REML)	Matching: Stacked
Assume sphericity?	No
Alpha	0.05
Fixed effects (type III)	P value	P value summary	Statistically significant (P < 0.05)?	F (DFn, DFd)	Geisser-Greenhouse's epsilon
Age	<0.0001	****	Yes	F (1.612, 39.50) = 68.07	0.8062
Genotype	0.1754	ns	No	F (1, 27) = 1.936
Age x Genotype	0.2531	ns	No	F (2, 49) = 1.413
Random effects	SD	Variance
Subject	203.5	41408
Residual	394.3	155508
Was the matching effective?
Chi-square, df	2.809, 1
P value	0.0938
P value summary	ns
Is there significant matching (P < 0.05)?	No
Difference between column means
Predicted mean of WT	2026
Predicted mean of K408R/K408R	1865
Difference between predicted means	161.4
SE of difference	116
95% CI of difference	-76.59 to 399.4
Data summary
Number of columns (Genotype)	2
Number of rows (Age)	3
Number of subjects (Subject)	29
Number of missing values	5
Compare cell means with others in its row and its column
Number of families	5
Number of comparisons per row family	1
Number of comparisons per column family	3
Alpha	0.05
Uncorrected Fisher's LSD	Mean Diff.	95.00% CI of diff.	Below threshold?	Summary	Individual P Value
2MO
WT vs. K408R/K408R	29.94	-290.1 to 350.0	No	ns	0.8486
9MO
WT vs. K408R/K408R	360.8	-29.68 to 751.4	No	ns	0.0687
16MO
WT vs. K408R/K408R	63.74	-261.7 to 389.2	No	ns	0.6883
WT
2MO vs. 9MO	475.8	22.77 to 928.8	Yes	*	0.0409
2MO vs. 16MO	1242	876.7 to 1607	Yes	****	<0.0001
9MO vs. 16MO	766.1	488.2 to 1044	Yes	****	<0.0001
K408R/K408R
2MO vs. 9MO	806.7	513.7 to 1100	Yes	****	<0.0001
2MO vs. 16MO	1276	989.9 to 1562	Yes	****	<0.0001
9MO vs. 16MO	469	206.2 to 731.9	Yes	**	0.0024
Test details	Mean 1	Mean 2	Mean Diff.	SE of diff.	N1	N2	t	DF
2MO
WT vs. K408R/K408R	2600	2570	29.94	155.2	14	15	0.1929	24.33
9MO
WT vs. K408R/K408R	2124	1764	360.8	190.3	14	15	1.896	26.91
16MO
WT vs. K408R/K408R	1358	1295	63.74	156.7	12	12	0.4067	21.5
WT
2MO vs. 9MO	2600	2124	475.8	209.7	14	14	2.269	13
2MO vs. 16MO	2600	1358	1242	165.9	14	12	7.484	11
9MO vs. 16MO	2124	1358	766.1	126.3	14	12	6.068	11
K408R/K408R
2MO vs. 9MO	2570	1764	806.7	136.6	15	15	5.905	14
2MO vs. 16MO	2570	1295	1276	129.9	15	12	9.824	11
9MO vs. 16MO	1764	1295	469	119.4	15	12	3.927	11

## Sheet: Sheet9
	WT
2MO	2891.55	2851.14	2461.52	1537.71	2723.07	2828.26	2525.12	3553.75	1947.52	3595.25	3221.94	2711.21	2481.68	2780.84	2304.36
9MO	3526.11	2412.57	1901.33	2003.89	2848.09	2785.75	3395.86	7856.41*	2759.02	2848.09	3079.55	2172.69	2190.48	2691.54	1816.41
16MO	1596.49	1425.36	1777.09	1257.04	1753.71	2757.3	2739.02	6106.29*	4020.1			1205.97	2035.73	2204.45	1603.13
	K408R/K408R
2MO	3310.01	3465.96	3347.91	3216.81	3816.33	3011.06	4324.59	3269.08	3050.97	3822.21	3328.16	2914.5	4060.72	3594.55	2548.58
9MO	2409.31	2583.69	1922.24	2322.47	1256.46	2387.54	1979.24	2450.11	2460.97	3032.7	1931.83	2051.38	2303.76	2178.56	2040.41
16MO	1792.08	1415.29	2297.62	1409.7		2046.59	2365.06	1534.63	2310.8	2476.5	2756.43	2610.27	1282.93	2694.91
Table Analyzed	OF Distance (female)
Mixed-effects model (REML)	Matching: Stacked
Assume sphericity?	No
Alpha	0.05
Fixed effects (type III)	P value	P value summary	Statistically significant (P < 0.05)?	F (DFn, DFd)	Geisser-Greenhouse's epsilon
Time	<0.0001	****	Yes	F (1.702, 42.54) = 25.76	0.8508
Column Factor	0.4118	ns	No	F (1, 28) = 0.6941
Time x Column Factor	0.0007	***	Yes	F (2, 50) = 8.457
Random effects	SD	Variance
Subject	182.1	33158
Residual	519.2	269529
Was the matching effective?
Chi-square, df	0.7284, 1
P value	0.3934
P value summary	ns
Is there significant matching (P < 0.05)?	No
Difference between column means
Predicted mean of WT	2453
Predicted mean of K408R/K408R	2563
Difference between predicted means	-110.1
SE of difference	132.2
95% CI of difference	-380.9 to 160.7
Data summary
Number of columns (Column Factor)	2
Number of rows (Time)	3
Number of subjects (Subject)	30
Number of missing values	6
Compare cell means with others in its row and its column
Number of families	5
Number of comparisons per row family	1
Number of comparisons per column family	3
Alpha	0.05
Uncorrected Fisher's LSD	Mean Diff.	95.00% CI of diff.	Below threshold?	Summary	Individual P Value
2MO
WT vs. K408R/K408R	-711.1	-1088 to -334.6	Yes	***	0.0006
9MO
WT vs. K408R/K408R	381.5	17.24 to 745.8	Yes	*	0.0409
16MO
WT vs. K408R/K408R	-45.09	-622.3 to 532.1	No	ns	0.8718
WT
2MO vs. 9MO	92.09	-214.8 to 399.0	No	ns	0.5281
2MO vs. 16MO	663	71.61 to 1254	Yes	*	0.0313
9MO vs. 16MO	571	95.04 to 1047	Yes	*	0.023
K408R/K408R
2MO vs. 9MO	1185	837.7 to 1532	Yes	****	<0.0001
2MO vs. 16MO	1329	922.8 to 1735	Yes	****	<0.0001
9MO vs. 16MO	144.3	-263.5 to 552.1	No	ns	0.4555
Test details	Mean 1	Mean 2	Mean Diff.	SE of diff.	N1	N2	t	DF
2MO
WT vs. K408R/K408R	2694	3405	-711.1	183.6	15	15	3.873	27.33
9MO
WT vs. K408R/K408R	2602	2221	381.5	176.5	14	15	2.162	23.86
16MO
WT vs. K408R/K408R	2031	2076	-45.09	275.5	12	13	0.1636	18.75
WT
2MO vs. 9MO	2694	2602	92.09	142.1	15	14	0.6483	13
2MO vs. 16MO	2694	2031	663	268.7	15	12	2.467	11
9MO vs. 16MO	2602	2031	571	216.2	14	12	2.64	11
K408R/K408R
2MO vs. 9MO	3405	2221	1185	161.8	15	15	7.322	14
2MO vs. 16MO	3405	2076	1329	186.5	15	13	7.128	12
9MO vs. 16MO	2221	2076	144.3	187.2	15	13	0.7712	12

[truncated: 48 more sheets: Sheet10, Sheet11, Sheet12, Sheet13, Sheet14, Sheet15, Sheet16, Sheet17, Sheet18, Sheet19, Sheet20, Sheet21, Sheet22, Sheet23, Sheet24, Sheet25, Sheet26, Sheet27, Sheet28, Sheet29 …]
